# Supplementary material for: Distinct nociception processing in the dysgranular and barrel regions of the mouse somatosensory cortex
Source: Nat Commun. 2022 Jun 29;13:3622. doi: 10.1038/s41467-022-31272-w (PMC9243138; doi:10.1038/s41467-022-31272-w)
Supplement: Supplementary file 4 — Supplementary Software 1 [file 41467_2022_31272_MOESM4_ESM.zip]

Archive with 6 entries (6 files):
- Supplementary Software 1/CfosCounter.fig
- Supplementary Software 1/CfosCounter.m
- Supplementary Software 1/ExportedFig.png
- Supplementary Software 1/Readme.txt
- Supplementary Software 1/Sample.png
- Supplementary Software 1/Sample2.png
