# Supplementary material for: Distinct nociception processing in the dysgranular and barrel regions of the mouse somatosensory cortex
Source: Nat Commun. 2022 Jun 29;13:3622. doi: 10.1038/s41467-022-31272-w (PMC9243138; doi:10.1038/s41467-022-31272-w)
Supplement: Supplementary file 4 — Supplementary Software 1 [file 41467_2022_31272_MOESM4_ESM.zip › Supplementary Software 1/CfosCounter.m]

function varargout = CfosCounter(varargin)
% CFOSCOUNTER MATLAB code for CfosCounter.fig
%      CFOSCOUNTER, by itself, creates a new CFOSCOUNTER or raises the existing
%      singleton*.
%
%      H = CFOSCOUNTER returns the handle to a new CFOSCOUNTER or the handle to
%      the existing singleton*.
%
%      CFOSCOUNTER('CALLBACK',hObject,eventData,handles,...) calls the local
%      function named CALLBACK in CFOSCOUNTER.M with the given input arguments.
%
%      CFOSCOUNTER('Property','Value',...) creates a new CFOSCOUNTER or raises the
%      existing singleton*.  Starting from the left, property value pairs are
%      applied to the GUI before CfosCounter_OpeningFcn gets called.  An
%      unrecognized property name or invalid value makes property application
%      stop.  All inputs are passed to CfosCounter_OpeningFcn via varargin.
%
%      *See GUI Options on GUIDE's Tools menu.  Choose "GUI allows only one
%      instance to run (singleton)".
%
% See also: GUIDE, GUIDATA, GUIHANDLES

% Edit the above text to modify the response to help CfosCounter

% Last Modified by GUIDE v2.5 14-May-2016 11:26:23

% Begin initialization code - DO NOT EDIT
gui_Singleton = 1;
gui_State = struct('gui_Name',       mfilename, ...
                   'gui_Singleton',  gui_Singleton, ...
                   'gui_OpeningFcn', @CfosCounter_OpeningFcn, ...
                   'gui_OutputFcn',  @CfosCounter_OutputFcn, ...
                   'gui_LayoutFcn',  [] , ...
                   'gui_Callback',   []);
if nargin && ischar(varargin{1})
    gui_State.gui_Callback = str2func(varargin{1});
end

if nargout
    [varargout{1:nargout}] = gui_mainfcn(gui_State, varargin{:});
else
    gui_mainfcn(gui_State, varargin{:});
end
% End initialization code - DO NOT EDIT


% --- Executes just before CfosCounter is made visible.
function CfosCounter_OpeningFcn(hObject, eventdata, handles, varargin)
% This function has no output args, see OutputFcn.
% hObject    handle to figure
% eventdata  reserved - to be defined in a future version of MATLAB
% handles    structure with handles and user data (see GUIDATA)
% varargin   command line arguments to CfosCounter (see VARARGIN)

% Choose default command line output for CfosCounter
handles.output = hObject;

% Update handles structure
guidata(hObject, handles);

% UIWAIT makes CfosCounter wait for user response (see UIRESUME)
% uiwait(handles.figure1);


% --- Outputs from this function are returned to the command line.
function varargout = CfosCounter_OutputFcn(hObject, eventdata, handles) 
% varargout  cell array for returning output args (see VARARGOUT);
% hObject    handle to figure
% eventdata  reserved - to be defined in a future version of MATLAB
% handles    structure with handles and user data (see GUIDATA)

% Get default command line output from handles structure
varargout{1} = handles.output;


function LoadFileName_Callback(hObject, eventdata, handles)
% hObject    handle to LoadFileName (see GCBO)
% eventdata  reserved - to be defined in a future version of MATLAB
% handles    structure with handles and user data (see GUIDATA)

% Hints: get(hObject,'String') returns contents of LoadFileName as text
%        str2double(get(hObject,'String')) returns contents of LoadFileName as a double


% --- Executes during object creation, after setting all properties.
function LoadFileName_CreateFcn(hObject, eventdata, handles)
% hObject    handle to LoadFileName (see GCBO)
% eventdata  reserved - to be defined in a future version of MATLAB
% handles    empty - handles not created until after all CreateFcns called

% Hint: edit controls usually have a white background on Windows.
%       See ISPC and COMPUTER.
if ispc && isequal(get(hObject,'BackgroundColor'), get(0,'defaultUicontrolBackgroundColor'))
    set(hObject,'BackgroundColor','white');
end


% --- Executes on button press in LoadFile.
function LoadFile_Callback(hObject, eventdata, handles)
% hObject    handle to LoadFile (see GCBO)
% eventdata  reserved - to be defined in a future version of MATLAB
% handles    structure with handles and user data (see GUIDATA)

handles.FileName = get(handles.LoadFileName,'String');


handles.ImageFull = imread(handles.FileName);
if get(handles.Rotate90L, 'Value')==1
    handles.ImageFull = imrotate(handles.ImageFull, 90);
elseif  get(handles.Rotate90RFlip, 'Value')==1
    handles.ImageFull = fliplr(imrotate(handles.ImageFull, -90));
elseif get(handles.Rotate90R, 'Value')==1
    handles.ImageFull = imrotate(handles.ImageFull, -90);
elseif  get(handles.Rotate90LFlip, 'Value')==1
    handles.ImageFull = fliplr(imrotate(handles.ImageFull, 90));
elseif  get(handles.Flip, 'Value')==1
    handles.ImageFull = fliplr(handles.ImageFull);
else
    
end

ImageSize = size(handles.ImageFull);
handles.vidHeight = ImageSize(1);
handles.vidWidth = ImageSize(2);

set(handles.UpperLim, 'SliderStep', [0.02 0.02]);
set(handles.LowerLim, 'SliderStep', [0.02 0.02]);
% set(handles.UpperLim, 'Value', 1);
% set(handles.LowerLim, 'Value', 0);

guidata(hObject, handles);

 axes(handles.axes1)
imagesc(handles.ImageFull)

 axes(handles.axes5)
imagesc(handles.ImageFull)
% colormap(gray)


% --- Executes on slider movement.
function UpperLim_Callback(hObject, eventdata, handles)
% hObject    handle to UpperLim (see GCBO)
% eventdata  reserved - to be defined in a future version of MATLAB
% handles    structure with handles and user data (see GUIDATA)

% Hints: get(hObject,'Value') returns position of slider
%        get(hObject,'Min') and get(hObject,'Max') to determine range of slider
White = round(180 * get(handles.UpperLim,'Value'));
set(handles.UpperValue, 'String', num2str(White));
Update_Callback(hObject, eventdata, handles)

% --- Executes during object creation, after setting all properties.
function UpperLim_CreateFcn(hObject, eventdata, handles)
% hObject    handle to UpperLim (see GCBO)
% eventdata  reserved - to be defined in a future version of MATLAB
% handles    empty - handles not created until after all CreateFcns called

% Hint: slider controls usually have a light gray background.
if isequal(get(hObject,'BackgroundColor'), get(0,'defaultUicontrolBackgroundColor'))
    set(hObject,'BackgroundColor',[.9 .9 .9]);
end


% --- Executes on slider movement.
function LowerLim_Callback(hObject, eventdata, handles)
% hObject    handle to LowerLim (see GCBO)
% eventdata  reserved - to be defined in a future version of MATLAB
% handles    structure with handles and user data (see GUIDATA)

% Hints: get(hObject,'Value') returns position of slider
%        get(hObject,'Min') and get(hObject,'Max') to determine range of slider
Black = round(180 * get(handles.LowerLim,'Value'));
set(handles.LowerValue, 'String', num2str(Black));

Update_Callback(hObject, eventdata, handles)

% --- Executes during object creation, after setting all properties.
function LowerLim_CreateFcn(hObject, eventdata, handles)
% hObject    handle to LowerLim (see GCBO)
% eventdata  reserved - to be defined in a future version of MATLAB
% handles    empty - handles not created until after all CreateFcns called

% Hint: slider controls usually have a light gray background.
if isequal(get(hObject,'BackgroundColor'), get(0,'defaultUicontrolBackgroundColor'))
    set(hObject,'BackgroundColor',[.9 .9 .9]);
end


% --- Executes on button press in Update.
function Update_Callback(hObject, eventdata, handles)
% hObject    handle to Update (see GCBO)
% eventdata  reserved - to be defined in a future version of MATLAB
% handles    structure with handles and user data (see GUIDATA)

% C = ImageFull(:,:,2);
White = round(180* get(handles.UpperLim,'Value'));
Black = round(180* get(handles.LowerLim,'Value'));

if length(size(handles.ImageFull))==3
    C = handles.ImageFull(:,:,2);
else
    C = handles.ImageFull;
end

C(C>White)=White;
C(C<Black)=Black;
[~,threshold] = edge(C, 'sobel');
    fudgeFactor = .9;
    BWs = edge(C,'sobel', threshold * fudgeFactor);
se90 = strel('line', 2, 90);
    se0 = strel('line', 2, 0);
    
    BWsdil = imdilate(BWs, [se90 se0]);

    BWdfill = imfill(BWsdil, 'holes');

    BWnobord = BWdfill;
    seD = strel('disk',2);
    BWfinal = imerode(BWnobord,seD);
    BWfinal = imerode(BWfinal, seD);
    BWfinal = imerode(BWfinal, seD);
%     axes(handles.axes1)
axes(handles.axes1)
    imagesc(BWfinal);
    colormap(gray)
% axes(handles.axes1)
% % imagesc(C, [Black White])
% imagesc(BWdfill)

handles.BWfinal = BWfinal;

boundaries = bwboundaries(BWfinal);
        Bsize = zeros(1,length(boundaries));
        for k = 1:length(boundaries)
            Bsize(k) = length(boundaries{k});
        end


        
        
 axes(handles.axes2)
    Binrange = 10:5:300;
    [Bincounts] = histc(Bsize, Binrange);
    bar(Binrange,Bincounts)
    
    CfosCell = boundaries(Bsize<100 & Bsize>21);
    TotalCellNum = length(CfosCell);
    set(handles.TotalCellNum, 'String', num2str(TotalCellNum))
    
    CfosMap = zeros(handles.vidHeight, handles.vidWidth);
    for k = 1:TotalCellNum
        CfosCellPosition(k, 1:2) = round(mean(CfosCell{k,1}));
        CfosMap(CfosCellPosition(k,1),CfosCellPosition(k,2)) = 1;
    end
%     
% % sum(sum(CfosCellin2D(1+100*(k-1):100+100*(k-1),1+100*(k-1):100+100*(k-1))))

Count = get(handles.Count, 'Value');
ExpFig = get(handles.ExpFig, 'Value');
if Count ==1 || ExpFig ==1
    BDedge = str2double(get(handles.BarrelDysEdge, 'String'));
    if ExpFig ==1
    FilterSize = 500;
    H = fspecial('average',FilterSize);
    
    AveragedCfosMap = imfilter(CfosMap,H,'replicate');
    figure('Name', 'c-Fos','NumberTitle','off','Position',[10 50 1024 768])
    subplot(2,3,1)
    imagesc(AveragedCfosMap)
    colormap(jet)
    freezeColors
    
    if strfind(handles.FileName,'contra')
        title('Contra')
    elseif  strfind(handles.FileName,'ipsi')
        title('Ipsi')
    end
    
    hold on

    BDedge = str2double(get(handles.BarrelDysEdge, 'String'));
    plot([BDedge BDedge],[0 length(handles.BWfinal(:,1))],'r-')
    plot([BDedge-662 BDedge-662],[0 length(handles.BWfinal(:,1))],'g-')
    plot([BDedge+662 BDedge+662],[0 length(handles.BWfinal(:,1))],'g-')
    
    for i = 1:6
        plot([0 length(handles.BWfinal(:,2))],[handles.Border(i,1) handles.Border(i,2)],'r-')
    end
    end
    
    BarrelWidth = 662;                 %827pixel = 250um, 662pixel =  200um
    BarrelArea = [BDedge BDedge+BarrelWidth];
    Dys = [BDedge-BarrelWidth BDedge];
    
    L12edgeL = handles.Border(1,1);
    L12edge = handles.Border(1,2);
    L34edgeL = handles.Border(2,1);
    L34edge = handles.Border(2,2);
    L45edgeL = handles.Border(3,1);
    L45edge = handles.Border(3,2);
    L5ABedgeL = handles.Border(4,1);
    L5ABedge = handles.Border(4,2);
    L56edgeL = handles.Border(5,1);
    L56edge = handles.Border(5,2);
    L6WMedgeL = handles.Border(6,1);
    L6WMedge = handles.Border(6,2);
    
    LayerDys(1) = L12edgeL+(L12edge-L12edgeL)*((BDedge-BarrelWidth/2)/handles.vidWidth);   %Calc midpoint of each area
    LayerDys(2) = L34edgeL+(L34edge-L34edgeL)*((BDedge-BarrelWidth/2)/handles.vidWidth);
    LayerDys(3) = L45edgeL+(L45edge-L45edgeL)*((BDedge-BarrelWidth/2)/handles.vidWidth);
    LayerDys(4) = L5ABedgeL+(L5ABedge-L5ABedgeL)*((BDedge-BarrelWidth/2)/handles.vidWidth);
    LayerDys(5) = L56edgeL+(L56edge-L56edgeL)*((BDedge-BarrelWidth/2)/handles.vidWidth);
    LayerDys(6) = L6WMedgeL+(L6WMedge-L6WMedgeL)*((BDedge-BarrelWidth/2)/handles.vidWidth);
    
    LayerBarr(1) = L12edgeL+(L12edge-L12edgeL)*((BDedge+BarrelWidth/2)/handles.vidWidth);
    LayerBarr(2) =  L34edgeL+(L34edge-L34edgeL)*((BDedge+BarrelWidth/2)/handles.vidWidth);
    LayerBarr(3) = L45edgeL+(L45edge-L45edgeL)*((BDedge+BarrelWidth/2)/handles.vidWidth);
    LayerBarr(4) = L5ABedgeL+(L5ABedge-L5ABedgeL)*((BDedge+BarrelWidth/2)/handles.vidWidth);
    LayerBarr(5) = L56edgeL+(L56edge-L56edgeL)*((BDedge+BarrelWidth/2)/handles.vidWidth);
    LayerBarr(6) =  L6WMedgeL+(L6WMedge-L6WMedgeL)*((BDedge+BarrelWidth/2)/handles.vidWidth);
    
    
    FigSize = zeros(handles.vidHeight, handles.vidWidth);
    for i = 1:5
        MapLayerDys = FigSize;
        MapLayerBarr = FigSize;
        MapLayerDys(LayerDys(i):LayerDys(i+1), (BDedge-BarrelWidth):BDedge) = 1;
        AreaDys = sum(sum(MapLayerDys));
        MapLayerBarr(LayerBarr(i):LayerBarr(i+1), BDedge:(BDedge+BarrelWidth)) = 1;
        AreaBarr = sum(sum(MapLayerBarr));
        MapLayerDys = MapLayerDys.*CfosMap;
        CfosNumDys(i) = sum(sum(MapLayerDys))./AreaDys.*331^2;
        MapLayerBarr = MapLayerBarr.*CfosMap;
        CfosNumBarr(i) = sum(sum(MapLayerBarr))./AreaBarr.*331^2;
    end
    
    CfosNum = [CfosNumDys', CfosNumBarr'];
    set(handles.uitable2,'Data',CfosNum)
    
    Layer23Area = [(L12edge+L12edge)/2 L34edge];
    Layer4Area = [L34edge L45edge];
    Layer5aArea = [L45edge L5ABedge];
    Layer5bArea = [L5ABedge L56edge];
    Layer6Area = [L56edge L6WMedge];

    if ExpFig ==1
    plot([BarrelArea(1) BarrelArea(1)],[1 handles.vidHeight],'r-')
    plot([BarrelArea(2) BarrelArea(2)],[1 handles.vidHeight],'r-')
    plot([Dys(1) Dys(1)],[1 handles.vidHeight],'g-')
    plot([Dys(2) Dys(2)],[1 handles.vidHeight],'g-')
    plot([1 handles.vidWidth],[Layer4Area(1) Layer4Area(1)],'b-')
    plot([1 handles.vidWidth],[Layer4Area(2) Layer4Area(2)],'b-')
    
    
    Barrel = CfosCellPosition((CfosCellPosition(:,2))>BarrelArea(1) & (CfosCellPosition(:,2))<BarrelArea(2));
    OutBarrel = CfosCellPosition((CfosCellPosition(:,2))>Dys(1) & (CfosCellPosition(:,2))<Dys(2));
    Binrange2 = 1:200:handles.vidHeight;
    [Bincounts] = histc(Barrel, Binrange2);
    [Bincounts2] = histc(OutBarrel, Binrange2);
    subplot(2,3,3)
    plot(Binrange2,Bincounts, 'r-')
    hold on
    plot(Binrange2,Bincounts2, 'g-')
    xlim([1 handles.vidHeight])
    
    handles.CfosCellPosition = CfosCellPosition;
    CfosCellPositionXaxis = CfosCellPosition(:,2);
    Layer4 = CfosCellPositionXaxis((CfosCellPosition(:,1))>Layer4Area(1) & (CfosCellPosition(:,1))<Layer4Area(2));
    Binrange3 = 1:200:handles.vidWidth;
    [Bincounts3] = histc(Layer4, Binrange3);
    subplot(2,3,2)
    plot(Binrange3,Bincounts3, 'b-')
    xlim([1 handles.vidWidth])
    hold off
    
    handles.FileNameCyto = get(handles.LoadFileNameCyto,'String');
    handles.ImageFullCyto = imread(handles.FileNameCyto);
    if get(handles.Rotate90Lcyto, 'Value')==1
        handles.ImageFullCyto = imrotate(handles.ImageFullCyto, 90);
    elseif  get(handles.Rotate90RFlipcyto, 'Value')==1
        handles.ImageFullCyto = fliplr(imrotate(handles.ImageFullCyto, -90));
    elseif get(handles.Rotate90Rcyto, 'Value')==1
        handles.ImageFullCyto = imrotate(handles.ImageFullCyto, -90);
    elseif  get(handles.Rotate90LFlipcyto, 'Value')==1
        handles.ImageFullCyto = fliplr(imrotate(handles.ImageFullCyto, 90));
    elseif  get(handles.Flipcyto, 'Value')==1
        handles.ImageFullCyto = fliplr(handles.ImageFullCyto);
    else
        
    end
    
    guidata(hObject, handles);
    subplot(2,3,4)
    imagesc(handles.ImageFullCyto)
    hold on
    
    plot([BarrelArea(1) BarrelArea(1)],[1 handles.vidHeight],'r-')
    plot([BarrelArea(2) BarrelArea(2)],[1 handles.vidHeight],'r-')
    plot([Dys(1) Dys(1)],[1 handles.vidHeight],'g-')
    plot([Dys(2) Dys(2)],[1 handles.vidHeight],'g-')
    plot([1 handles.vidWidth],[Layer4Area(1) Layer4Area(1)],'b-')
    plot([1 handles.vidWidth],[Layer4Area(2) Layer4Area(2)],'b-')
    
    subplot(2,3,5)
    imagesc(handles.ImageFull)
    title(handles.FileNameCyto)
    
    subplot(2,3,6)
    imagesc(BWfinal)
    colormap(gray)
    end
end
guidata(hObject, handles)
%330 pixels = 100um


function LoadFileNameCyto_Callback(hObject, eventdata, handles)
% hObject    handle to LoadFileNameCyto (see GCBO)
% eventdata  reserved - to be defined in a future version of MATLAB
% handles    structure with handles and user data (see GUIDATA)

% Hints: get(hObject,'String') returns contents of LoadFileNameCyto as text
%        str2double(get(hObject,'String')) returns contents of LoadFileNameCyto as a double


% --- Executes during object creation, after setting all properties.
function LoadFileNameCyto_CreateFcn(hObject, eventdata, handles)
% hObject    handle to LoadFileNameCyto (see GCBO)
% eventdata  reserved - to be defined in a future version of MATLAB
% handles    empty - handles not created until after all CreateFcns called

% Hint: edit controls usually have a white background on Windows.
%       See ISPC and COMPUTER.
if ispc && isequal(get(hObject,'BackgroundColor'), get(0,'defaultUicontrolBackgroundColor'))
    set(hObject,'BackgroundColor','white');
end


% --- Executes on button press in LoadFileCyto.
function LoadFileCyto_Callback(hObject, eventdata, handles)
% hObject    handle to LoadFileCyto (see GCBO)
% eventdata  reserved - to be defined in a future version of MATLAB
% handles    structure with handles and user data (see GUIDATA)
handles.FileNameCyto = get(handles.LoadFileNameCyto,'String');


handles.ImageFullCyto = imread(handles.FileNameCyto);
if get(handles.Rotate90Lcyto, 'Value')==1
    handles.ImageFullCyto = imrotate(handles.ImageFullCyto, 90);
elseif  get(handles.Rotate90RFlipcyto, 'Value')==1
    handles.ImageFullCyto = fliplr(imrotate(handles.ImageFullCyto, -90));
elseif  get(handles.Rotate90LFlipcyto, 'Value')==1
    handles.ImageFullCyto = fliplr(imrotate(handles.ImageFullCyto, 90));
elseif  get(handles.Rotate90Rcyto, 'Value')==1
    handles.ImageFullCyto = imrotate(handles.ImageFullCyto, -90);
elseif  get(handles.Flipcyto, 'Value')==1
    handles.ImageFullCyto = fliplr(handles.ImageFullCyto);
else
    
end
ImageSizeCyto = size(handles.ImageFullCyto);
handles.vidHeight = ImageSizeCyto(1);
handles.vidWidth = ImageSizeCyto(2);

guidata(hObject, handles);

 axes(handles.axes1)
imagesc(handles.ImageFullCyto)
% colormap(gray)


function UpperValue_Callback(hObject, eventdata, handles)
% hObject    handle to UpperValue (see GCBO)
% eventdata  reserved - to be defined in a future version of MATLAB
% handles    structure with handles and user data (see GUIDATA)

% Hints: get(hObject,'String') returns contents of UpperValue as text
%        str2double(get(hObject,'String')) returns contents of UpperValue as a double

White = str2double(get(handles.UpperValue,'String'));
set(handles.UpperLim,'Value',White/180)
Update_Callback(hObject, eventdata, handles)


% --- Executes during object creation, after setting all properties.
function UpperValue_CreateFcn(hObject, eventdata, handles)
% hObject    handle to UpperValue (see GCBO)
% eventdata  reserved - to be defined in a future version of MATLAB
% handles    empty - handles not created until after all CreateFcns called

% Hint: edit controls usually have a white background on Windows.
%       See ISPC and COMPUTER.
if ispc && isequal(get(hObject,'BackgroundColor'), get(0,'defaultUicontrolBackgroundColor'))
    set(hObject,'BackgroundColor','white');
end


function LowerValue_Callback(hObject, eventdata, handles)
% hObject    handle to LowerValue (see GCBO)
% eventdata  reserved - to be defined in a future version of MATLAB
% handles    structure with handles and user data (see GUIDATA)

% Hints: get(hObject,'String') returns contents of LowerValue as text
%        str2double(get(hObject,'String')) returns contents of LowerValue as a double
Black = str2double(get(handles.LowerValue,'String'));
set(handles.LowerLim,'Value',Black/180)
Update_Callback(hObject, eventdata, handles)

% --- Executes during object creation, after setting all properties.
function LowerValue_CreateFcn(hObject, eventdata, handles)
% hObject    handle to LowerValue (see GCBO)
% eventdata  reserved - to be defined in a future version of MATLAB
% handles    empty - handles not created until after all CreateFcns called

% Hint: edit controls usually have a white background on Windows.
%       See ISPC and COMPUTER.
if ispc && isequal(get(hObject,'BackgroundColor'), get(0,'defaultUicontrolBackgroundColor'))
    set(hObject,'BackgroundColor','white');
end


% --- Executes on button press in SelectCfos.
function SelectCfos_Callback(hObject, eventdata, handles)
% hObject    handle to SelectCfos (see GCBO)
% eventdata  reserved - to be defined in a future version of MATLAB
% handles    structure with handles and user data (see GUIDATA)
PnameCfos = get(handles.LoadFileName,'String');
[FnameCfos PnameCfos] = uigetfile('*.tif', 'Select the TIFF file');
% [FnameCfos, PnameCfos] = uigetfile('*.tif','Select Cfos image');
cd(PnameCfos)
set(handles.LoadFileName, 'String', [PnameCfos FnameCfos])


% --- Executes on button press in SelectCyto.
function SelectCyto_Callback(hObject, eventdata, handles)
% hObject    handle to SelectCyto (see GCBO)
% eventdata  reserved - to be defined in a future version of MATLAB
% handles    structure with handles and user data (see GUIDATA)

PnameCfos = get(handles.LoadFileName,'String');
[FnameCyto PnameCyto] = uigetfile('*.tif', 'Select the TIFF file');

% [FnameCyto, PnameCyto] = uigetfile('*.tif','Select Cyto image');
set(handles.LoadFileNameCyto, 'String', [PnameCyto FnameCyto])


% --- Executes on button press in SaveMat.
function SaveMat_Callback(hObject, eventdata, handles)
% hObject    handle to SaveMat (see GCBO)
% eventdata  reserved - to be defined in a future version of MATLAB
% handles    structure with handles and user data (see GUIDATA)

if get(handles.Rotate90L, 'Value')==1
    FlipLR = 0;
    Rotate = 90;
    
elseif  get(handles.Rotate90RFlip, 'Value')==1
    FlipLR = 1;
    Rotate = -90;
    
elseif get(handles.Rotate90R, 'Value')==1
    FlipLR = 0;
    Rotate = -90;
    
elseif  get(handles.Rotate90LFlip, 'Value')==1
    FlipLR = 1;
    Rotate = 90;
    
elseif  get(handles.Flip, 'Value')==1
    FlipLR = 1;
    Rotate = 0;
    handles.ImageFull = fliplr(handles.ImageFull);
else
    
end
UpperValue = str2double(get(handles.UpperValue, 'String'));
LowerValue = str2double(get(handles.LowerValue, 'String'));
CfosCellPosition = handles.CfosCellPosition;
save([handles.FileName(1:(length(handles.FileName)-4)) '.mat'], 'CfosCellPosition', 'FlipLR', 'Rotate', 'LowerValue','UpperValue');


% --- Executes on button press in DetectedB.
function DetectedB_Callback(hObject, eventdata, handles)
% hObject    handle to DetectedB (see GCBO)
% eventdata  reserved - to be defined in a future version of MATLAB
% handles    structure with handles and user data (see GUIDATA)

% Hint: get(hObject,'Value') returns toggle state of DetectedB
if get(hObject,'Value')
    axes(handles.axes1)
    imagesc(handles.BWfinal);
    colormap(gray)
    hold on
    BDedge = str2double(get(handles.BarrelDysEdge, 'String'));
    plot([BDedge BDedge],[0 length(handles.BWfinal(:,1))],'r-')
    plot([BDedge-662 BDedge-662],[0 length(handles.BWfinal(:,1))],'g-')
    plot([BDedge+662 BDedge+662],[0 length(handles.BWfinal(:,1))],'g-')
    for i = 1:6
        plot([0 length(handles.BWfinal(:,2))],[handles.Border(i,1) handles.Border(i,2)],'r-')
    end
    hold off
end


% --- Executes on button press in DispCfosB.
function DispCfosB_Callback(hObject, eventdata, handles)
% hObject    handle to DispCfosB (see GCBO)
% eventdata  reserved - to be defined in a future version of MATLAB
% handles    structure with handles and user data (see GUIDATA)

% Hint: get(hObject,'Value') returns toggle state of DispCfosB
if get(hObject,'Value')
    axes(handles.axes1)
    imagesc(handles.ImageFull)
    hold on
    BDedge = str2double(get(handles.BarrelDysEdge, 'String'));
    
    plot([BDedge BDedge],[0 length(handles.ImageFull(:,1))],'r-')
    plot([BDedge-662 BDedge-662],[0 length(handles.ImageFull(:,1))],'g-')
    plot([BDedge+662 BDedge+662],[0 length(handles.ImageFull(:,1))],'g-')

    for i = 1:6
        plot([0 length(handles.ImageFull(:,2))],[handles.Border(i,1) handles.Border(i,2)],'r-')
    end

    hold off
end

% --- Executes on button press in DispCyto.
function DispCyto_Callback(hObject, eventdata, handles)
% hObject    handle to DispCyto (see GCBO)
% eventdata  reserved - to be defined in a future version of MATLAB
% handles    structure with handles and user data (see GUIDATA)

% Hint: get(hObject,'Value') returns toggle state of DispCyto
if get(hObject,'Value')
    axes(handles.axes1)
    imagesc(handles.ImageFullCyto)
    hold on
    BDedge = str2double(get(handles.BarrelDysEdge, 'String'));
    plot([BDedge BDedge],[0 length(handles.ImageFull(:,1))],'r-')
    plot([BDedge-662 BDedge-662],[0 length(handles.ImageFull(:,1))],'g-')
    plot([BDedge+662 BDedge+662],[0 length(handles.ImageFull(:,1))],'g-')

    for i = 1:6
        plot([0 length(handles.ImageFull(:,2))],[handles.Border(i,1) handles.Border(i,2)],'r-')
    end

    hold off
end


function BarrelDysEdge_Callback(hObject, eventdata, handles)
% hObject    handle to BarrelDysEdge (see GCBO)
% eventdata  reserved - to be defined in a future version of MATLAB
% handles    structure with handles and user data (see GUIDATA)

% Hints: get(hObject,'String') returns contents of BarrelDysEdge as text
%        str2double(get(hObject,'String')) returns contents of BarrelDysEdge as a double


% --- Executes during object creation, after setting all properties.
function BarrelDysEdge_CreateFcn(hObject, eventdata, handles)
% hObject    handle to BarrelDysEdge (see GCBO)
% eventdata  reserved - to be defined in a future version of MATLAB
% handles    empty - handles not created until after all CreateFcns called

% Hint: edit controls usually have a white background on Windows.
%       See ISPC and COMPUTER.
if ispc && isequal(get(hObject,'BackgroundColor'), get(0,'defaultUicontrolBackgroundColor'))
    set(hObject,'BackgroundColor','white');
end


% --- Executes on button press in ExpFig.
function ExpFig_Callback(hObject, eventdata, handles)
% hObject    handle to ExpFig (see GCBO)
% eventdata  reserved - to be defined in a future version of MATLAB
% handles    structure with handles and user data (see GUIDATA)
if get(handles.ExpFig, 'value')
    Update_Callback(hObject, eventdata, handles)
end


% --- Executes on button press in Set12border.
function Set12border_Callback(hObject, eventdata, handles)
% hObject    handle to Set12border (see GCBO)
% eventdata  reserved - to be defined in a future version of MATLAB
% handles    structure with handles and user data (see GUIDATA)
[x1,y1] = getpts(handles.axes1);
[x2,y2] = getpts(handles.axes1);
y1 = round(y1(1));
y2 = round(y2(1));
handles.Border(1,1) = y1;
handles.Border(1,2) = y2;
axes(handles.axes1)
hold on
plot([0 length(handles.ImageFull(:,2))],[handles.Border(1,1) handles.Border(1,2)],'r-')

set(handles.uitableBorder, 'Data', handles.Border)
guidata(hObject, handles)


% --- Executes on button press in Set34border.
function Set34border_Callback(hObject, eventdata, handles)
% hObject    handle to Set34border (see GCBO)
% eventdata  reserved - to be defined in a future version of MATLAB
% handles    structure with handles and user data (see GUIDATA)
[x1,y1] = getpts(handles.axes1);
[x2,y2] = getpts(handles.axes1);
y1 = round(y1(1));
y2 = round(y2(1));
handles.Border(2,1) = y1;
handles.Border(2,2) = y2;
axes(handles.axes1)
hold on
plot([0 length(handles.ImageFull(:,2))],[handles.Border(2,1) handles.Border(2,2)],'r-')

set(handles.uitableBorder, 'Data', handles.Border)
guidata(hObject, handles)


% --- Executes on button press in Set45border.
function Set45border_Callback(hObject, eventdata, handles)
% hObject    handle to Set45border (see GCBO)
% eventdata  reserved - to be defined in a future version of MATLAB
% handles    structure with handles and user data (see GUIDATA)
[x1,y1] = getpts(handles.axes1);
[x2,y2] = getpts(handles.axes1);
y1 = round(y1(1));
y2 = round(y2(1));
handles.Border(3,1) = y1;
handles.Border(3,2) = y2;
axes(handles.axes1)
hold on
plot([0 length(handles.ImageFull(:,2))],[handles.Border(3,1) handles.Border(3,2)],'r-')

set(handles.uitableBorder, 'Data', handles.Border)
guidata(hObject, handles)


% --- Executes on button press in Setabborder.
function Setabborder_Callback(hObject, eventdata, handles)
% hObject    handle to Setabborder (see GCBO)
% eventdata  reserved - to be defined in a future version of MATLAB
% handles    [x1,y1] = getpts(handles.axes1);
[x1,y1] = getpts(handles.axes1);
[x2,y2] = getpts(handles.axes1);
y1 = round(y1(1));
y2 = round(y2(1));
handles.Border(4,1) = y1;
handles.Border(4,2) = y2;
axes(handles.axes1)
hold on
plot([0 length(handles.ImageFull(:,2))],[handles.Border(4,1) handles.Border(4,2)],'r-')

set(handles.uitableBorder, 'Data', handles.Border)
guidata(hObject, handles)


% --- Executes on button press in Set56border.
function Set56border_Callback(hObject, eventdata, handles)
% hObject    handle to Set56border (see GCBO)
% eventdata  reserved - to be defined in a future version of MATLAB
% handles    structure with handles and user data (see GUIDATA)
[x1,y1] = getpts(handles.axes1);
[x2,y2] = getpts(handles.axes1);
y1 = round(y1(1));
y2 = round(y2(1));
handles.Border(5,1) = y1;
handles.Border(5,2) = y2;
axes(handles.axes1)
hold on
plot([0 length(handles.ImageFull(:,2))],[handles.Border(5,1) handles.Border(5,2)],'r-')

set(handles.uitableBorder, 'Data', handles.Border)
guidata(hObject, handles)


% --- Executes on button press in Set6Wborder.
function Set6Wborder_Callback(hObject, eventdata, handles)
% hObject    handle to Set6Wborder (see GCBO)
% eventdata  reserved - to be defined in a future version of MATLAB
% handles    structure with handles and user data (see GUIDATA)
[x1,y1] = getpts(handles.axes1);
[x2,y2] = getpts(handles.axes1);
y1 = round(y1(1));
y2 = round(y2(1));
handles.Border(6,1) = y1;
handles.Border(6,2) = y2;
axes(handles.axes1)
hold on
plot([0 length(handles.ImageFull(:,2))],[handles.Border(6,1) handles.Border(6,2)],'r-')

set(handles.uitableBorder, 'Data', handles.Border)
guidata(hObject, handles)


% --- Executes on button press in SetBD.
function SetBD_Callback(hObject, eventdata, handles)
% hObject    handle to SetBD (see GCBO)
% eventdata  reserved - to be defined in a future version of MATLAB
% handles    structure with handles and user data (see GUIDATA)
[x1,y1] = getpts(handles.axes1);

x1 = round(x1(1));


axes(handles.axes1)
hold on
plot([x1 x1],[0 length(handles.ImageFull(:,1))],'r-')
plot([x1-662 x1-662],[0 length(handles.ImageFull(:,1))],'g-')
plot([x1+662 x1+662],[0 length(handles.ImageFull(:,1))],'g-')
set(handles.BarrelDysEdge, 'String', num2str(x1))


% --- Executes on button press in Count.
function Count_Callback(hObject, eventdata, handles)
% hObject    handle to Count (see GCBO)
% eventdata  reserved - to be defined in a future version of MATLAB
% handles    structure with handles and user data (see GUIDATA)
if get(handles.Count, 'value')
    Update_Callback(hObject, eventdata, handles)
end
