# Supplementary material for: Distinct nociception processing in the dysgranular and barrel regions of the mouse somatosensory cortex
Source: Nat Commun. 2022 Jun 29;13:3622. doi: 10.1038/s41467-022-31272-w (PMC9243138; doi:10.1038/s41467-022-31272-w)
Supplement: Supplementary file 4 — Supplementary Software 1 [file 41467_2022_31272_MOESM4_ESM.zip › Supplementary Software 1/Readme.txt]

"CfosCounter.fig", "CfosCounter.m"
This GUI code is for detecting the number of cFos positive neurons.

System requirements:
Matlab (version 2016b or later, checked in R2016b and R2018a) with Image Processing toolbox.
This code is running on Windows 7 or later.

Installation guide:
Put "CfosCounter.fig", "CfosCounter.m" into your Matlab path.
These two files must be in the same folder.
If you have already installed Matlab, the typical installation time is a few seconds.

Demo and Instruction for use:
(0) The image of cFos should be 4080 x 3072 resolution pixels of tiff file. Otherwise, thresholds cannot work appropriately.
(1) Input "CfosCounter" into the matlab command window and press Enter on your keyboard.
(2) Selecting "Select cFos" and "Select cyto" button. After selecting the file name, press "Load".
(3) You can set the boarders of layers and barrel/dysgranular using the buttons, e.g. "Set 1/2" for layer 1 and 2. 
Select two points to draw boarder line by left and right click twice.
(4) After set the boarders of layers and barrel/dysgranular, you can change the thresholds by moving two bottom sliders.
(5) The thresholds should be determined by comparing the raw image and the detected image.
These images are interchangeable by choosing "c-Fos"(raw) and "Detected" buttons on the upper right area in GUI.
(6) After the thresholds were determined, press "Count" button.
The cell densities within green lines are automatically calculated and are shown in the right bottom panel.
(7) "Export Fig" button will export a result figure ("ExportedFig.png").
(8) Total expected runtime is 10 sec.
