# Supplementary material for: Distinct nociception processing in the dysgranular and barrel regions of the mouse somatosensory cortex
Source: Nat Commun. 2022 Jun 29;13:3622. doi: 10.1038/s41467-022-31272-w (PMC9243138; doi:10.1038/s41467-022-31272-w)
Supplement: Supplementary file 5 — Supplementary Software 2 [file 41467_2022_31272_MOESM5_ESM.zip]

Archive with 6 entries (6 files):
- Supplementary Software 2/BarGraph.png
- Supplementary Software 2/Eye.png
- Supplementary Software 2/MouseDetectionTrackBall_VariableIRlength.m
- Supplementary Software 2/Readme.txt
- Supplementary Software 2/SampleFrame.png
- Supplementary Software 2/Samples_Alltrialdata.png
