# Supplementary material for: Distinct nociception processing in the dysgranular and barrel regions of the mouse somatosensory cortex
Source: Nat Commun. 2022 Jun 29;13:3622. doi: 10.1038/s41467-022-31272-w (PMC9243138; doi:10.1038/s41467-022-31272-w)
Supplement: Supplementary file 7 — Source Data [file 41467_2022_31272_MOESM7_ESM.xlsx]

## Sheet: Fig. 1b
Time (msec)	Temperature		Time (msec)	MUA_BF_L2/3	MUA_BF_L4	MUA_BF_L5a	MUA_Dys_L2/3	MUA_Dys_L4	MUA_Dys_L5a
-1500	30.2476		-1500	3	9	29	44	17	20
-1499	30.2482		-1450	6	9	20	56	22	29
-1498	30.2489		-1400	6	10	25	44	30	25
-1497	30.2495		-1350	8	17	31	44	23	43
-1496	30.2501		-1300	0	1	23	34	14	30
-1495	30.2507		-1250	6	15	26	41	19	25
-1494	30.2513		-1200	2	7	25	63	26	36
-1493	30.252		-1150	4	7	38	33	17	39
-1492	30.2526		-1100	7	13	33	56	28	22
-1491	30.2532		-1050	7	12	31	41	16	32
-1490	30.2538		-1000	4	14	29	57	25	31
-1489	30.2544		-950	1	3	17	33	15	16
-1488	30.255		-900	0	0	10	23	11	16
-1487	30.2556		-850	2	0	33	10	11	19
-1486	30.2562		-800	5	12	25	42	23	21
-1485	30.2568		-750	2	15	43	48	21	36
-1484	30.2574		-700	3	8	17	28	25	16
-1483	30.258		-650	1	1	13	21	12	14
-1482	30.2586		-600	0	5	16	24	5	25
-1481	30.2592		-550	3	6	14	29	17	29
-1480	30.2598		-500	2	6	18	20	8	23
-1479	30.2604		-450	3	7	37	42	24	39
-1478	30.261		-400	3	8	33	29	15	24
-1477	30.2616		-350	4	20	48	46	20	41
-1476	30.2622		-300	6	11	21	28	13	37
-1475	30.2628		-250	7	14	26	26	15	13
-1474	30.2634		-200	5	11	33	27	12	19
-1473	30.2639		-150	5	7	35	35	26	20
-1472	30.2645		-100	10	11	23	41	18	34
-1471	30.2651		-50	4	10	30	61	30	39
-1470	30.2657		0	7	12	31	54	32	32
-1469	30.2663		50	8	20	42	51	41	49
-1468	30.2668		100	5	9	17	38	15	41
-1467	30.2674		150	5	12	31	64	20	39
-1466	30.268		200	2	11	37	36	36	36
-1465	30.2685		250	10	15	37	57	31	60
-1464	30.2691		300	3	9	34	45	22	36
-1463	30.2697		350	2	8	39	29	21	37
-1462	30.2702		400	2	6	43	55	20	54
-1461	30.2708		450	1	1	34	36	17	56
-1460	30.2714		500	3	3	53	49	15	93
-1459	30.2719		550	3	11	61	84	41	132
-1458	30.2725		600	4	13	55	111	65	136
-1457	30.273		650	1	6	54	96	64	137
-1456	30.2736		700	5	9	47	108	74	116
-1455	30.2741		750	4	5	34	85	56	109
-1454	30.2747		800	0	2	10	64	43	62
-1453	30.2752		850	0	0	10	46	20	58
-1452	30.2758		900	0	0	10	18	17	49
-1451	30.2763		950	0	0	10	2	17	35
-1450	30.2768		1000	0	0	7	4	14	25
-1449	30.2774		1050	0	0	1	3	14	18
-1448	30.2779		1100	1	2	5	16	14	20
-1447	30.2785		1150	2	2	5	12	10	7
-1446	30.279		1200	1	2	4	3	13	13
-1445	30.2795		1250	2	0	6	13	3	14
-1444	30.2801		1300	6	8	16	30	22	27
-1443	30.2806		1350	4	5	12	29	11	18
-1442	30.2811		1400	2	6	11	15	11	6
-1441	30.2816		1450	0	2	9	5	3	12
-1440	30.2822		1500	1	3	12	20	6	5
-1439	30.2827		1550	0	0	4	5	2	6
-1438	30.2832		1600	0	0	4	0	0	5
-1437	30.2837		1650	2	6	22	10	6	11
-1436	30.2842		1700	0	2	11	2	1	2
-1435	30.2847		1750	1	7	17	11	9	9
-1434	30.2852		1800	0	5	30	28	17	22
-1433	30.2858		1850	5	8	26	13	13	21
-1432	30.2863		1900	0	6	22	25	11	18
-1431	30.2868		1950	4	12	39	28	23	41
-1430	30.2873		2000	2	5	33	21	19	29
-1429	30.2878		2050	5	18	33	17	7	31
-1428	30.2883		2100	4	6	24	14	13	21
-1427	30.2888		2150	2	4	23	19	8	25
-1426	30.2893		2200	1	2	41	18	7	37
-1425	30.2898		2250	1	3	12	16	11	8
-1424	30.2902		2300	0	2	25	8	1	16
-1423	30.2907		2350	3	8	11	8	7	12
-1422	30.2912		2400	2	3	20	21	20	18
-1421	30.2917		2450	0	0	9	13	9	9
-1420	30.2922		2500	2	2	8	26	21	19
-1419	30.2927		2550	0	5	17	15	10	12
-1418	30.2932		2600	0	2	19	22	12	23
-1417	30.2936		2650	1	2	6	17	15	17
-1416	30.2941		2700	0	5	19	21	16	16
-1415	30.2946		2750	0	6	11	12	5	23
-1414	30.2951		2800	0	0	2	12	6	30
-1413	30.2955		2850	5	2	18	17	12	27
-1412	30.296		2900	4	8	29	30	11	26
-1411	30.2965		2950	1	5	20	31	13	31
-1410	30.2969		3000	5	9	27	50	21	42
-1409	30.2974		3050	6	11	16	34	9	18
-1408	30.2979		3100	1	0	2	2	2	11
-1407	30.2983		3150	3	1	17	22	10	25
-1406	30.2988		3200	1	2	17	33	15	34
-1405	30.2992		3250	4	8	15	32	15	20
-1404	30.2997		3300	1	6	21	16	9	28
-1403	30.3001		3350	4	13	26	54	26	42
-1402	30.3006		3400	2	6	15	39	9	21
-1401	30.301		3450	3	4	24	15	8	24
-1400	30.3015		3500	0	0	24	11	6	22
-1399	30.3019		3550	0	0	22	15	6	15
-1398	30.3024		3600	7	6	22	37	20	27
-1397	30.3028		3650	2	5	21	32	14	24
-1396	30.3032		3700	10	13	47	44	21	37
-1395	30.3037		3750	2	10	36	19	25	22
-1394	30.3041		3800	2	5	17	21	10	28
-1393	30.3046		3850	4	11	25	20	20	17
-1392	30.305		3900	0	0	8	8	16	18
-1391	30.3054		3950	4	3	10	19	5	23
-1390	30.3058		4000	0	0	0	0	0	0
-1389	30.3063
-1388	30.3067
-1387	30.3071
-1386	30.3075
-1385	30.308
-1384	30.3084
-1383	30.3088
-1382	30.3092
-1381	30.3096
-1380	30.31
-1379	30.3105
-1378	30.3109
-1377	30.3113
-1376	30.3117
-1375	30.3121
-1374	30.3125
-1373	30.3129
-1372	30.3133
-1371	30.3137
-1370	30.3141
-1369	30.3145
-1368	30.3148
-1367	30.3152
-1366	30.3156
-1365	30.316
-1364	30.3164
-1363	30.3168
-1362	30.3172
-1361	30.3175
-1360	30.3179
-1359	30.3183
-1358	30.3187
-1357	30.3191
-1356	30.3194
-1355	30.3198
-1354	30.3202
-1353	30.3205
-1352	30.3209
-1351	30.3213
-1350	30.3216
-1349	30.322
-1348	30.3224
-1347	30.3227
-1346	30.3231
-1345	30.3234
-1344	30.3238
-1343	30.3241
-1342	30.3245
-1341	30.3249
-1340	30.3252
-1339	30.3256
-1338	30.3259
-1337	30.3262
-1336	30.3266
-1335	30.3269
-1334	30.3273
-1333	30.3276
-1332	30.328
-1331	30.3283
-1330	30.3286
-1329	30.329
-1328	30.3293
-1327	30.3296
-1326	30.33
-1325	30.3303
-1324	30.3306
-1323	30.331
-1322	30.3313
-1321	30.3316
-1320	30.332
-1319	30.3323
-1318	30.3326
-1317	30.3329
-1316	30.3333
-1315	30.3336
-1314	30.3339
-1313	30.3342
-1312	30.3345
-1311	30.3349
-1310	30.3352
-1309	30.3355
-1308	30.3358
-1307	30.3361
-1306	30.3365
-1305	30.3368
-1304	30.3371
-1303	30.3374
-1302	30.3377
-1301	30.338
-1300	30.3383
-1299	30.3386
-1298	30.3389
-1297	30.3393
-1296	30.3396
-1295	30.3399
-1294	30.3402
-1293	30.3405
-1292	30.3408
-1291	30.3411
-1290	30.3414
-1289	30.3417
-1288	30.342
-1287	30.3423
-1286	30.3426
-1285	30.3429
-1284	30.3432
-1283	30.3435
-1282	30.3438
-1281	30.3441
-1280	30.3444
-1279	30.3447
-1278	30.345
-1277	30.3453
-1276	30.3456
-1275	30.3459
-1274	30.3462
-1273	30.3465
-1272	30.3468
-1271	30.3471
-1270	30.3474
-1269	30.3477
-1268	30.348
-1267	30.3483
-1266	30.3486
-1265	30.3489
-1264	30.3492
-1263	30.3495
-1262	30.3498
-1261	30.3501
-1260	30.3504
-1259	30.3508
-1258	30.3511
-1257	30.3514
-1256	30.3517
-1255	30.352
-1254	30.3523
-1253	30.3526
-1252	30.3529
-1251	30.3532
-1250	30.3535
-1249	30.3538
-1248	30.3541
-1247	30.3544
-1246	30.3547
-1245	30.355
-1244	30.3553
-1243	30.3556
-1242	30.3559
-1241	30.3562
-1240	30.3566
-1239	30.3569
-1238	30.3572
-1237	30.3575
-1236	30.3578
-1235	30.3581
-1234	30.3584
-1233	30.3588
-1232	30.3591
-1231	30.3594
-1230	30.3597
-1229	30.36
-1228	30.3603
-1227	30.3607
-1226	30.361
-1225	30.3613
-1224	30.3616
-1223	30.362
-1222	30.3623
-1221	30.3626
-1220	30.363
-1219	30.3633
-1218	30.3636
-1217	30.364
-1216	30.3643
-1215	30.3646
-1214	30.365
-1213	30.3653
-1212	30.3657
-1211	30.366
-1210	30.3663
-1209	30.3667
-1208	30.367
-1207	30.3674
-1206	30.3677
-1205	30.3681
-1204	30.3685
-1203	30.3688
-1202	30.3692
-1201	30.3695
-1200	30.3699
-1199	30.3703
-1198	30.3706
-1197	30.371
-1196	30.3714
-1195	30.3717
-1194	30.3721
-1193	30.3725
-1192	30.3729
-1191	30.3732
-1190	30.3736
-1189	30.374
-1188	30.3744
-1187	30.3748
-1186	30.3752
-1185	30.3756
-1184	30.376
-1183	30.3764
-1182	30.3768
-1181	30.3772
-1180	30.3776
-1179	30.378
-1178	30.3784
-1177	30.3788
-1176	30.3793
-1175	30.3797
-1174	30.3801
-1173	30.3805
-1172	30.381
-1171	30.3814
-1170	30.3818
-1169	30.3823
-1168	30.3827
-1167	30.3832
-1166	30.3836
-1165	30.3841
-1164	30.3845
-1163	30.385
-1162	30.3854
-1161	30.3859
-1160	30.3864
-1159	30.3868
-1158	30.3873
-1157	30.3878
-1156	30.3883
-1155	30.3887
-1154	30.3892
-1153	30.3897
-1152	30.3902
-1151	30.3907
-1150	30.3912
-1149	30.3917
-1148	30.3922
-1147	30.3928
-1146	30.3933
-1145	30.3938
-1144	30.3943
-1143	30.3948
-1142	30.3954
-1141	30.3959
-1140	30.3965
-1139	30.397
-1138	30.3975
-1137	30.3981
-1136	30.3987
-1135	30.3992
-1134	30.3998
-1133	30.4004
-1132	30.4009
-1131	30.4015
-1130	30.4021
-1129	30.4027
-1128	30.4033
-1127	30.4039
-1126	30.4045
-1125	30.4051
-1124	30.4057
-1123	30.4063
-1122	30.4069
-1121	30.4076
-1120	30.4082
-1119	30.4088
-1118	30.4095
-1117	30.4101
-1116	30.4108
-1115	30.4114
-1114	30.4121
-1113	30.4127
-1112	30.4134
-1111	30.4141
-1110	30.4148
-1109	30.4155
-1108	30.4162
-1107	30.4168
-1106	30.4176
-1105	30.4183
-1104	30.419
-1103	30.4197
-1102	30.4204
-1101	30.4211
-1100	30.4219
-1099	30.4226
-1098	30.4234
-1097	30.4241
-1096	30.4249
-1095	30.4257
-1094	30.4264
-1093	30.4272
-1092	30.428
-1091	30.4288
-1090	30.4296
-1089	30.4304
-1088	30.4312
-1087	30.432
-1086	30.4328
-1085	30.4336
-1084	30.4345
-1083	30.4353
-1082	30.4362
-1081	30.437
-1080	30.4379
-1079	30.4387
-1078	30.4396
-1077	30.4405
-1076	30.4414
-1075	30.4423
-1074	30.4432
-1073	30.4441
-1072	30.445
-1071	30.4459
-1070	30.4468
-1069	30.4478
-1068	30.4487
-1067	30.4497
-1066	30.4506
-1065	30.4516
-1064	30.4526
-1063	30.4535
-1062	30.4545
-1061	30.4555
-1060	30.4565
-1059	30.4575
-1058	30.4585
-1057	30.4596
-1056	30.4606
-1055	30.4616
-1054	30.4627
-1053	30.4637
-1052	30.4648
-1051	30.4658
-1050	30.4669
-1049	30.468
-1048	30.4691
-1047	30.4702
-1046	30.4713
-1045	30.4724
-1044	30.4736
-1043	30.4747
-1042	30.4758
-1041	30.477
-1040	30.4781
-1039	30.4793
-1038	30.4805
-1037	30.4817
-1036	30.4828
-1035	30.4841
-1034	30.4853
-1033	30.4865
-1032	30.4877
-1031	30.4889
-1030	30.4902
-1029	30.4914
-1028	30.4927
-1027	30.494
-1026	30.4952
-1025	30.4965
-1024	30.4978
-1023	30.4991
-1022	30.5005
-1021	30.5018
-1020	30.5031
-1019	30.5045
-1018	30.5058
-1017	30.5072
-1016	30.5085
-1015	30.5099
-1014	30.5113
-1013	30.5127
-1012	30.5141
-1011	30.5156
-1010	30.517
-1009	30.5184
-1008	30.5199
-1007	30.5213
-1006	30.5228
-1005	30.5243
-1004	30.5258
-1003	30.5273
-1002	30.5288
-1001	30.5303
-1000	30.5318
-999	30.5334
-998	30.5349
-997	30.5365
-996	30.538
-995	30.5396
-994	30.5412
-993	30.5428
-992	30.5444
-991	30.5461
-990	30.5477
-989	30.5493
-988	30.551
-987	30.5527
-986	30.5543
-985	30.556
-984	30.5577
-983	30.5594
-982	30.5612
-981	30.5629
-980	30.5646
-979	30.5664
-978	30.5682
-977	30.5699
-976	30.5717
-975	30.5735
-974	30.5753
-973	30.5772
-972	30.579
-971	30.5808
-970	30.5827
-969	30.5846
-968	30.5864
-967	30.5883
-966	30.5902
-965	30.5922
-964	30.5941
-963	30.596
-962	30.598
-961	30.5999
-960	30.6019
-959	30.6039
-958	30.6059
-957	30.6079
-956	30.6099
-955	30.612
-954	30.614
-953	30.6161
-952	30.6182
-951	30.6202
-950	30.6223
-949	30.6245
-948	30.6266
-947	30.6287
-946	30.6309
-945	30.633
-944	30.6352
-943	30.6374
-942	30.6396
-941	30.6418
-940	30.644
-939	30.6463
-938	30.6485
-937	30.6508
-936	30.6531
-935	30.6554
-934	30.6577
-933	30.66
-932	30.6623
-931	30.6647
-930	30.667
-929	30.6694
-928	30.6718
-927	30.6742
-926	30.6766
-925	30.679
-924	30.6814
-923	30.6839
-922	30.6864
-921	30.6888
-920	30.6913
-919	30.6938
-918	30.6964
-917	30.6989
-916	30.7015
-915	30.704
-914	30.7066
-913	30.7092
-912	30.7118
-911	30.7144
-910	30.7171
-909	30.7197
-908	30.7224
-907	30.7251
-906	30.7277
-905	30.7305
-904	30.7332
-903	30.7359
-902	30.7387
-901	30.7414
-900	30.7442
-899	30.747
-898	30.7498
-897	30.7526
-896	30.7555
-895	30.7583
-894	30.7612
-893	30.7641
-892	30.767
-891	30.7699
-890	30.7728
-889	30.7758
-888	30.7788
-887	30.7817
-886	30.7847
-885	30.7877
-884	30.7908
-883	30.7938
-882	30.7968
-881	30.7999
-880	30.803
-879	30.8061
-878	30.8092
-877	30.8123
-876	30.8155
-875	30.8187
-874	30.8218
-873	30.825
-872	30.8282
-871	30.8315
-870	30.8347
-869	30.838
-868	30.8412
-867	30.8445
-866	30.8478
-865	30.8512
-864	30.8545
-863	30.8579
-862	30.8612
-861	30.8646
-860	30.868
-859	30.8714
-858	30.8749
-857	30.8783
-856	30.8818
-855	30.8853
-854	30.8888
-853	30.8923
-852	30.8958
-851	30.8994
-850	30.903
-849	30.9066
-848	30.9102
-847	30.9138
-846	30.9174
-845	30.9211
-844	30.9247
-843	30.9284
-842	30.9321
-841	30.9359
-840	30.9396
-839	30.9434
-838	30.9471
-837	30.9509
-836	30.9547
-835	30.9586
-834	30.9624
-833	30.9663
-832	30.9701
-831	30.974
-830	30.978
-829	30.9819
-828	30.9858
-827	30.9898
-826	30.9938
-825	30.9978
-824	31.0018
-823	31.0058
-822	31.0099
-821	31.014
-820	31.0181
-819	31.0222
-818	31.0263
-817	31.0304
-816	31.0346
-815	31.0388
-814	31.043
-813	31.0472
-812	31.0514
-811	31.0557
-810	31.0599
-809	31.0642
-808	31.0685
-807	31.0729
-806	31.0772
-805	31.0816
-804	31.0859
-803	31.0903
-802	31.0948
-801	31.0992
-800	31.1037
-799	31.1081
-798	31.1126
-797	31.1171
-796	31.1217
-795	31.1262
-794	31.1308
-793	31.1353
-792	31.14
-791	31.1446
-790	31.1492
-789	31.1539
-788	31.1586
-787	31.1632
-786	31.168
-785	31.1727
-784	31.1775
-783	31.1822
-782	31.187
-781	31.1918
-780	31.1967
-779	31.2015
-778	31.2064
-777	31.2113
-776	31.2162
-775	31.2211
-774	31.226
-773	31.231
-772	31.236
-771	31.241
-770	31.246
-769	31.2511
-768	31.2561
-767	31.2612
-766	31.2663
-765	31.2714
-764	31.2766
-763	31.2817
-762	31.2869
-761	31.2921
-760	31.2973
-759	31.3026
-758	31.3078
-757	31.3131
-756	31.3184
-755	31.3237
-754	31.329
-753	31.3344
-752	31.3398
-751	31.3452
-750	31.3506
-749	31.356
-748	31.3615
-747	31.3669
-746	31.3724
-745	31.378
-744	31.3835
-743	31.389
-742	31.3946
-741	31.4002
-740	31.4058
-739	31.4115
-738	31.4171
-737	31.4228
-736	31.4285
-735	31.4342
-734	31.4399
-733	31.4457
-732	31.4515
-731	31.4573
-730	31.4631
-729	31.4689
-728	31.4748
-727	31.4807
-726	31.4866
-725	31.4925
-724	31.4984
-723	31.5044
-722	31.5104
-721	31.5164
-720	31.5224
-719	31.5284
-718	31.5345
-717	31.5406
-716	31.5467
-715	31.5528
-714	31.5589
-713	31.5651
-712	31.5713
-711	31.5775
-710	31.5837
-709	31.59
-708	31.5963
-707	31.6025
-706	31.6089
-705	31.6152
-704	31.6215
-703	31.6279
-702	31.6343
-701	31.6407
-700	31.6472
-699	31.6536
-698	31.6601
-697	31.6666
-696	31.6731
-695	31.6796
-694	31.6862
-693	31.6928
-692	31.6994
-691	31.706
-690	31.7126
-689	31.7193
-688	31.726
-687	31.7327
-686	31.7394
-685	31.7462
-684	31.753
-683	31.7597
-682	31.7666
-681	31.7734
-680	31.7802
-679	31.7871
-678	31.794
-677	31.8009
-676	31.8079
-675	31.8148
-674	31.8218
-673	31.8288
-672	31.8358
-671	31.8429
-670	31.8499
-669	31.857
-668	31.8641
-667	31.8713
-666	31.8784
-665	31.8856
-664	31.8928
-663	31.9
-662	31.9072
-661	31.9145
-660	31.9218
-659	31.9291
-658	31.9364
-657	31.9437
-656	31.9511
-655	31.9585
-654	31.9659
-653	31.9733
-652	31.9808
-651	31.9882
-650	31.9957
-649	32.0032
-648	32.0108
-647	32.0183
-646	32.0259
-645	32.0335
-644	32.0411
-643	32.0487
-642	32.0564
-641	32.0641
-640	32.0718
-639	32.0795
-638	32.0873
-637	32.095
-636	32.1028
-635	32.1106
-634	32.1185
-633	32.1263
-632	32.1342
-631	32.1421
-630	32.15
-629	32.1579
-628	32.1659
-627	32.1739
-626	32.1819
-625	32.1899
-624	32.1979
-623	32.206
-622	32.2141
-621	32.2222
-620	32.2303
-619	32.2385
-618	32.2467
-617	32.2549
-616	32.2631
-615	32.2713
-614	32.2796
-613	32.2879
-612	32.2962
-611	32.3045
-610	32.3128
-609	32.3212
-608	32.3296
-607	32.338
-606	32.3464
-605	32.3549
-604	32.3633
-603	32.3718
-602	32.3803
-601	32.3889
-600	32.3974
-599	32.406
-598	32.4146
-597	32.4232
-596	32.4319
-595	32.4405
-594	32.4492
-593	32.4579
-592	32.4666
-591	32.4754
-590	32.4842
-589	32.493
-588	32.5018
-587	32.5106
-586	32.5195
-585	32.5283
-584	32.5372
-583	32.5461
-582	32.5551
-581	32.564
-580	32.573
-579	32.582
-578	32.5911
-577	32.6001
-576	32.6092
-575	32.6183
-574	32.6274
-573	32.6365
-572	32.6456
-571	32.6548
-570	32.664
-569	32.6732
-568	32.6825
-567	32.6917
-566	32.701
-565	32.7103
-564	32.7196
-563	32.7289
-562	32.7383
-561	32.7477
-560	32.7571
-559	32.7665
-558	32.7759
-557	32.7854
-556	32.7949
-555	32.8044
-554	32.8139
-553	32.8235
-552	32.8331
-551	32.8426
-550	32.8523
-549	32.8619
-548	32.8715
-547	32.8812
-546	32.8909
-545	32.9006
-544	32.9104
-543	32.9201
-542	32.9299
-541	32.9397
-540	32.9495
-539	32.9593
-538	32.9692
-537	32.9791
-536	32.989
-535	32.9989
-534	33.0088
-533	33.0188
-532	33.0288
-531	33.0388
-530	33.0488
-529	33.0589
-528	33.0689
-527	33.079
-526	33.0891
-525	33.0992
-524	33.1094
-523	33.1196
-522	33.1297
-521	33.14
-520	33.1502
-519	33.1604
-518	33.1707
-517	33.181
-516	33.1913
-515	33.2016
-514	33.212
-513	33.2223
-512	33.2327
-511	33.2431
-510	33.2536
-509	33.264
-508	33.2745
-507	33.285
-506	33.2955
-505	33.306
-504	33.3166
-503	33.3271
-502	33.3377
-501	33.3483
-500	33.359
-499	33.3696
-498	33.3803
-497	33.391
-496	33.4017
-495	33.4124
-494	33.4232
-493	33.4339
-492	33.4447
-491	33.4555
-490	33.4663
-489	33.4772
-488	33.4881
-487	33.4989
-486	33.5098
-485	33.5208
-484	33.5317
-483	33.5427
-482	33.5537
-481	33.5647
-480	33.5757
-479	33.5867
-478	33.5978
-477	33.6089
-476	33.62
-475	33.6311
-474	33.6422
-473	33.6534
-472	33.6646
-471	33.6757
-470	33.687
-469	33.6982
-468	33.7094
-467	33.7207
-466	33.732
-465	33.7433
-464	33.7546
-463	33.766
-462	33.7774
-461	33.7887
-460	33.8001
-459	33.8116
-458	33.823
-457	33.8345
-456	33.8459
-455	33.8574
-454	33.869
-453	33.8805
-452	33.8921
-451	33.9036
-450	33.9152
-449	33.9268
-448	33.9385
-447	33.9501
-446	33.9618
-445	33.9734
-444	33.9851
-443	33.9969
-442	34.0086
-441	34.0204
-440	34.0321
-439	34.0439
-438	34.0557
-437	34.0676
-436	34.0794
-435	34.0913
-434	34.1032
-433	34.1151
-432	34.127
-431	34.1389
-430	34.1509
-429	34.1628
-428	34.1748
-427	34.1868
-426	34.1989
-425	34.2109
-424	34.223
-423	34.2351
-422	34.2472
-421	34.2593
-420	34.2714
-419	34.2836
-418	34.2957
-417	34.3079
-416	34.3201
-415	34.3323
-414	34.3446
-413	34.3568
-412	34.3691
-411	34.3814
-410	34.3937
-409	34.406
-408	34.4184
-407	34.4307
-406	34.4431
-405	34.4555
-404	34.4679
-403	34.4803
-402	34.4928
-401	34.5052
-400	34.5177
-399	34.5302
-398	34.5427
-397	34.5552
-396	34.5678
-395	34.5803
-394	34.5929
-393	34.6055
-392	34.6181
-391	34.6307
-390	34.6434
-389	34.6561
-388	34.6687
-387	34.6814
-386	34.6941
-385	34.7069
-384	34.7196
-383	34.7324
-382	34.7451
-381	34.7579
-380	34.7707
-379	34.7836
-378	34.7964
-377	34.8093
-376	34.8221
-375	34.835
-374	34.8479
-373	34.8608
-372	34.8738
-371	34.8867
-370	34.8997
-369	34.9127
-368	34.9257
-367	34.9387
-366	34.9517
-365	34.9648
-364	34.9778
-363	34.9909
-362	35.004
-361	35.0171
-360	35.0302
-359	35.0434
-358	35.0565
-357	35.0697
-356	35.0829
-355	35.0961
-354	35.1093
-353	35.1225
-352	35.1358
-351	35.149
-350	35.1623
-349	35.1756
-348	35.1889
-347	35.2022
-346	35.2155
-345	35.2289
-344	35.2422
-343	35.2556
-342	35.269
-341	35.2824
-340	35.2958
-339	35.3093
-338	35.3227
-337	35.3362
-336	35.3497
-335	35.3632
-334	35.3767
-333	35.3902
-332	35.4037
-331	35.4173
-330	35.4309
-329	35.4444
-328	35.458
-327	35.4716
-326	35.4853
-325	35.4989
-324	35.5125
-323	35.5262
-322	35.5399
-321	35.5536
-320	35.5673
-319	35.581
-318	35.5947
-317	35.6085
-316	35.6222
-315	35.636
-314	35.6498
-313	35.6636
-312	35.6774
-311	35.6912
-310	35.7051
-309	35.7189
-308	35.7328
-307	35.7467
-306	35.7606
-305	35.7745
-304	35.7884
-303	35.8023
-302	35.8163
-301	35.8302
-300	35.8442
-299	35.8582
-298	35.8722
-297	35.8862
-296	35.9002
-295	35.9142
-294	35.9283
-293	35.9423
-292	35.9564
-291	35.9705
-290	35.9846
-289	35.9987
-288	36.0128
-287	36.027
-286	36.0411
-285	36.0553
-284	36.0694
-283	36.0836
-282	36.0978
-281	36.112
-280	36.1263
-279	36.1405
-278	36.1547
-277	36.169
-276	36.1832
-275	36.1975
-274	36.2118
-273	36.2261
-272	36.2404
-271	36.2548
-270	36.2691
-269	36.2834
-268	36.2978
-267	36.3122
-266	36.3266
-265	36.341
-264	36.3554
-263	36.3698
-262	36.3842
-261	36.3986
-260	36.4131
-259	36.4276
-258	36.442
-257	36.4565
-256	36.471
-255	36.4855
-254	36.5
-253	36.5146
-252	36.5291
-251	36.5437
-250	36.5582
-249	36.5728
-248	36.5874
-247	36.602
-246	36.6166
-245	36.6312
-244	36.6458
-243	36.6604
-242	36.6751
-241	36.6897
-240	36.7044
-239	36.7191
-238	36.7337
-237	36.7484
-236	36.7631
-235	36.7779
-234	36.7926
-233	36.8073
-232	36.8221
-231	36.8368
-230	36.8516
-229	36.8664
-228	36.8811
-227	36.8959
-226	36.9107
-225	36.9256
-224	36.9404
-223	36.9552
-222	36.97
-221	36.9849
-220	36.9998
-219	37.0146
-218	37.0295
-217	37.0444
-216	37.0593
-215	37.0742
-214	37.0891
-213	37.104
-212	37.119
-211	37.1339
-210	37.1489
-209	37.1638
-208	37.1788
-207	37.1938
-206	37.2088
-205	37.2238
-204	37.2388
-203	37.2538
-202	37.2688
-201	37.2838
-200	37.2989
-199	37.3139
-198	37.329
-197	37.344
-196	37.3591
-195	37.3742
-194	37.3893
-193	37.4044
-192	37.4195
-191	37.4346
-190	37.4497
-189	37.4648
-188	37.48
-187	37.4951
-186	37.5102
-185	37.5254
-184	37.5406
-183	37.5557
-182	37.5709
-181	37.5861
-180	37.6013
-179	37.6165
-178	37.6317
-177	37.647
-176	37.6622
-175	37.6774
-174	37.6927
-173	37.7079
-172	37.7232
-171	37.7384
-170	37.7537
-169	37.769
-168	37.7843
-167	37.7996
-166	37.8149
-165	37.8302
-164	37.8455
-163	37.8608
-162	37.8761
-161	37.8914
-160	37.9068
-159	37.9221
-158	37.9375
-157	37.9528
-156	37.9682
-155	37.9836
-154	37.999
-153	38.0143
-152	38.0297
-151	38.0451
-150	38.0605
-149	38.076
-148	38.0914
-147	38.1068
-146	38.1222
-145	38.1377
-144	38.1531
-143	38.1685
-142	38.184
-141	38.1995
-140	38.2149
-139	38.2304
-138	38.2459
-137	38.2613
-136	38.2768
-135	38.2923
-134	38.3078
-133	38.3233
-132	38.3388
-131	38.3543
-130	38.3699
-129	38.3854
-128	38.4009
-127	38.4165
-126	38.432
-125	38.4475
-124	38.4631
-123	38.4786
-122	38.4942
-121	38.5098
-120	38.5253
-119	38.5409
-118	38.5565
-117	38.5721
-116	38.5877
-115	38.6033
-114	38.6189
-113	38.6345
-112	38.6501
-111	38.6657
-110	38.6813
-109	38.6969
-108	38.7126
-107	38.7282
-106	38.7438
-105	38.7595
-104	38.7751
-103	38.7908
-102	38.8064
-101	38.8221
-100	38.8377
-99	38.8534
-98	38.8691
-97	38.8847
-96	38.9004
-95	38.9161
-94	38.9318
-93	38.9475
-92	38.9632
-91	38.9789
-90	38.9946
-89	39.0103
-88	39.026
-87	39.0417
-86	39.0574
-85	39.0731
-84	39.0888
-83	39.1045
-82	39.1203
-81	39.136
-80	39.1517
-79	39.1675
-78	39.1832
-77	39.199
-76	39.2147
-75	39.2305
-74	39.2462
-73	39.262
-72	39.2777
-71	39.2935
-70	39.3092
-69	39.325
-68	39.3408
-67	39.3566
-66	39.3723
-65	39.3881
-64	39.4039
-63	39.4197
-62	39.4354
-61	39.4512
-60	39.467
-59	39.4828
-58	39.4986
-57	39.5144
-56	39.5302
-55	39.546
-54	39.5618
-53	39.5776
-52	39.5934
-51	39.6092
-50	39.625
-49	39.6409
-48	39.6567
-47	39.6725
-46	39.6883
-45	39.7041
-44	39.72
-43	39.7358
-42	39.7516
-41	39.7674
-40	39.7833
-39	39.7991
-38	39.8149
-37	39.8308
-36	39.8466
-35	39.8624
-34	39.8783
-33	39.8941
-32	39.91
-31	39.9258
-30	39.9416
-29	39.9575
-28	39.9733
-27	39.9892
-26	40.005
-25	40.0209
-24	40.0367
-23	40.0526
-22	40.0684
-21	40.0843
-20	40.1001
-19	40.116
-18	40.1318
-17	40.1477
-16	40.1636
-15	40.1794
-14	40.1953
-13	40.2111
-12	40.227
-11	40.2428
-10	40.2587
-9	40.2746
-8	40.2904
-7	40.3063
-6	40.3221
-5	40.338
-4	40.3539
-3	40.3697
-2	40.3856
-1	40.4015
0	40.4173
1	40.4332
2	40.449
3	40.4649
4	40.4808
5	40.4966
6	40.5125
7	40.5284
8	40.5442
9	40.5601
10	40.5759
11	40.5918
12	40.6077
13	40.6235
14	40.6394
15	40.6552
16	40.6711
17	40.6869
18	40.7028
19	40.7187
20	40.7345
21	40.7504
22	40.7662
23	40.7821
24	40.7979
25	40.8138
26	40.8296
27	40.8455
28	40.8613
29	40.8772
30	40.893
31	40.9089
32	40.9247
33	40.9406
34	40.9564
35	40.9722
36	40.9881
37	41.0039
38	41.0197
39	41.0356
40	41.0514
41	41.0672
42	41.0831
43	41.0989
44	41.1147
45	41.1306
46	41.1464
47	41.1622
48	41.178
49	41.1938
50	41.2097
51	41.2255
52	41.2413
53	41.2571
54	41.2729
55	41.2887
56	41.3045
57	41.3203
58	41.3361
59	41.3519
60	41.3677
61	41.3835
62	41.3993
63	41.4151
64	41.4309
65	41.4467
66	41.4625
67	41.4782
68	41.494
69	41.5098
70	41.5256
71	41.5413
72	41.5571
73	41.5729
74	41.5886
75	41.6044
76	41.6202
77	41.6359
78	41.6517
79	41.6674
80	41.6832
81	41.6989
82	41.7147
83	41.7304
84	41.7461
85	41.7619
86	41.7776
87	41.7933
88	41.809
89	41.8248
90	41.8405
91	41.8562
92	41.8719
93	41.8876
94	41.9033
95	41.919
96	41.9347
97	41.9504
98	41.9661
99	41.9818
100	41.9975
101	42.0131
102	42.0288
103	42.0445
104	42.0602
105	42.0758
106	42.0915
107	42.1071
108	42.1228
109	42.1384
110	42.1541
111	42.1697
112	42.1854
113	42.201
114	42.2166
115	42.2323
116	42.2479
117	42.2635
118	42.2791
119	42.2947
120	42.3103
121	42.3259
122	42.3415
123	42.3571
124	42.3727
125	42.3883
126	42.4039
127	42.4194
128	42.435
129	42.4506
130	42.4661
131	42.4817
132	42.4972
133	42.5128
134	42.5283
135	42.5439
136	42.5594
137	42.5749
138	42.5905
139	42.606
140	42.6215
141	42.637
142	42.6525
143	42.668
144	42.6835
145	42.699
146	42.7145
147	42.7299
148	42.7454
149	42.7609
150	42.7764
151	42.7918
152	42.8073
153	42.8227
154	42.8382
155	42.8536
156	42.869
157	42.8845
158	42.8999
159	42.9153
160	42.9307
161	42.9461
162	42.9615
163	42.9769
164	42.9923
165	43.0077
166	43.023
167	43.0384
168	43.0538
169	43.0691
170	43.0845
171	43.0998
172	43.1152
173	43.1305
174	43.1458
175	43.1612
176	43.1765
177	43.1918
178	43.2071
179	43.2224
180	43.2377
181	43.253
182	43.2683
183	43.2835
184	43.2988
185	43.3141
186	43.3293
187	43.3446
188	43.3598
189	43.3751
190	43.3903
191	43.4055
192	43.4207
193	43.4359
194	43.4511
195	43.4663
196	43.4815
197	43.4967
198	43.5119
199	43.5271
200	43.5422
201	43.5574
202	43.5725
203	43.5877
204	43.6028
205	43.6179
206	43.6331
207	43.6482
208	43.6633
209	43.6784
210	43.6935
211	43.7086
212	43.7237
213	43.7387
214	43.7538
215	43.7689
216	43.7839
217	43.7989
218	43.814
219	43.829
220	43.844
221	43.8591
222	43.8741
223	43.8891
224	43.9041
225	43.919
226	43.934
227	43.949
228	43.9639
229	43.9789
230	43.9938
231	44.0088
232	44.0237
233	44.0386
234	44.0536
235	44.0685
236	44.0834
237	44.0983
238	44.1131
239	44.128
240	44.1429
241	44.1577
242	44.1726
243	44.1874
244	44.2023
245	44.2171
246	44.2319
247	44.2467
248	44.2615
249	44.2763
250	44.2911
251	44.3059
252	44.3207
253	44.3354
254	44.3502
255	44.3649
256	44.3797
257	44.3944
258	44.4091
259	44.4238
260	44.4385
261	44.4532
262	44.4679
263	44.4826
264	44.4973
265	44.5119
266	44.5266
267	44.5412
268	44.5558
269	44.5705
270	44.5851
271	44.5997
272	44.6143
273	44.6289
274	44.6434
275	44.658
276	44.6726
277	44.6871
278	44.7017
279	44.7162
280	44.7307
281	44.7452
282	44.7598
283	44.7742
284	44.7887
285	44.8032
286	44.8177
287	44.8321
288	44.8466
289	44.861
290	44.8755
291	44.8899
292	44.9043
293	44.9187
294	44.9331
295	44.9475
296	44.9618
297	44.9762
298	44.9906
299	45.0049
300	45.0192
301	45.0336
302	45.0479
303	45.0622
304	45.0765
305	45.0908
306	45.105
307	45.1193
308	45.1336
309	45.1478
310	45.162
311	45.1763
312	45.1905
313	45.2047
314	45.2189
315	45.2331
316	45.2472
317	45.2614
318	45.2756
319	45.2897
320	45.3038
321	45.318
322	45.3321
323	45.3462
324	45.3603
325	45.3743
326	45.3884
327	45.4025
328	45.4165
329	45.4306
330	45.4446
331	45.4586
332	45.4726
333	45.4866
334	45.5006
335	45.5146
336	45.5285
337	45.5425
338	45.5564
339	45.5704
340	45.5843
341	45.5982
342	45.6121
343	45.626
344	45.6398
345	45.6537
346	45.6676
347	45.6814
348	45.6952
349	45.7091
350	45.7229
351	45.7367
352	45.7504
353	45.7642
354	45.778
355	45.7917
356	45.8055
357	45.8192
358	45.8329
359	45.8466
360	45.8603
361	45.874
362	45.8877
363	45.9013
364	45.915
365	45.9286
366	45.9422
367	45.9559
368	45.9695
369	45.983
370	45.9966
371	46.0102
372	46.0237
373	46.0373
374	46.0508
375	46.0643
376	46.0778
377	46.0913
378	46.1048
379	46.1183
380	46.1317
381	46.1452
382	46.1586
383	46.172
384	46.1855
385	46.1988
386	46.2122
387	46.2256
388	46.239
389	46.2523
390	46.2656
391	46.279
392	46.2923
393	46.3056
394	46.3189
395	46.3321
396	46.3454
397	46.3586
398	46.3719
399	46.3851
400	46.3983
401	46.4115
402	46.4247
403	46.4379
404	46.451
405	46.4642
406	46.4773
407	46.4904
408	46.5035
409	46.5166
410	46.5297
411	46.5428
412	46.5558
413	46.5689
414	46.5819
415	46.5949
416	46.6079
417	46.6209
418	46.6339
419	46.6468
420	46.6598
421	46.6727
422	46.6857
423	46.6986
424	46.7115
425	46.7243
426	46.7372
427	46.7501
428	46.7629
429	46.7757
430	46.7886
431	46.8014
432	46.8141
433	46.8269
434	46.8397
435	46.8524
436	46.8652
437	46.8779
438	46.8906
439	46.9033
440	46.916
441	46.9286
442	46.9413
443	46.9539
444	46.9665
445	46.9791
446	46.9917
447	47.0043
448	47.0169
449	47.0294
450	47.042
451	47.0545
452	47.067
453	47.0795
454	47.092
455	47.1045
456	47.1169
457	47.1294
458	47.1418
459	47.1542
460	47.1666
461	47.179
462	47.1913
463	47.2037
464	47.216
465	47.2284
466	47.2407
467	47.253
468	47.2652
469	47.2775
470	47.2898
471	47.302
472	47.3142
473	47.3264
474	47.3386
475	47.3508
476	47.363
477	47.3751
478	47.3872
479	47.3993
480	47.4115
481	47.4235
482	47.4356
483	47.4477
484	47.4597
485	47.4717
486	47.4838
487	47.4957
488	47.5077
489	47.5197
490	47.5316
491	47.5436
492	47.5555
493	47.5674
494	47.5793
495	47.5912
496	47.603
497	47.6149
498	47.6267
[truncated: 3,448 more rows]

## Sheet: Fig. 1cd 2cd
S/N of MUA from each probe
Region	Layer	S/N heat	S/N tactile		Region	Layer	S/N heat	S/N tactile
Dys	L2/3	2.11111	4.71429		BF	L2/3	1.81457	4.23175
Dys	L2/3	2.56349	2.53133		BF	L2/3	1.9322	2.36236
Dys	L2/3	2.33934	6.14819		BF	L2/3	2.11111	1.84224
Dys	L2/3	1.58333	3.46667		BF	L2/3	0.904762	6
Dys	L2/3	2.04301	1.06796		BF	L2/3	0.959596	5.56962
Dys	L2/3	1.26667	0.693333		BF	L2/3	0.819849	5.9262
Dys	L2/3	1.26158	1.18031		BF	L2/3	1.68277	4.17584
Dys	L2/3	1.5013	1.17258		BF	L2/3	1.07778	4.16616
Dys	L2/3	2.32676	0.990631		BF	L2/3	1.42962	4.88778
Dys	L2/3	1.73235	0.961513		BF	L2/3	0.82866	2.37578
Dys	L2/3	1.40149	0.991934		BF	L2/3	0.537736	1.96979
Dys	L2/3	1.58866	1.07513		BF	L2/3	1.69457	1.55504
Dys	L2/3	2.11111	0.785714		BF	L2/3	1.08284	4.94303
Dys	L2/3	1.90123	0.864239		BF	L2/3	1.0785	2.954
Dys	L2/3	1.98172	0.919487		BF	L2/3	1.50794	1.7671
Dys	L2/3	2.08466	0.784183		BF	L2/3	1.70975	3.16165
Dys	L2/3	3.76984	11		BF	L2/3	1.43556	1.49748
Dys	L2/3	2.60893	1.13308		BF	L2/3	0.719097	1.85575
Dys	L2/3	1.41935	1.86221		BF	L2/3	0.853241	2.97927
Dys	L2/3	3.36347	0.735858		BF	L2/3	0.675065	2.23874
Dys	L2/3	1.81925	1.68		BF	L2/3	0.0114114	1.82499
Dys	L2/3	1.98793	1.09803		BF	L2/3	0.297539	3.72645
Dys	L2/3	1.71605	3.03797		BF	L2/3	0.427075	3.25664
Dys	L2/3	1.86752	2.21418		BF	L2/3	0.416667	3.38091
Dys	L2/3	1.62028	3.5638		BF	L2/3	0.390097	4.83801
Dys	L4	1.54491	1.95622		BF	L4	1.41799	2.58832
Dys	L4	1.97403	2.73603		BF	L4	1.98384	2.82962
Dys	L4	1.0254	1.73034		BF	L4	0.664825	2.93506
Dys	L4	1.56298	1.49358		BF	L4	0.851852	7.21926
Dys	L4	1.15799	1.23528		BF	L4	1.3808	3.4596
Dys	L4	1.45315	1.76214		BF	L4	1.31257	2.67616
Dys	L4	2.31727	1.31822		BF	L4	1.51443	1.64713
Dys	L4	1.54167	1.21275		BF	L4	2.4359	4.1316
Dys	L4	1.35091	1.88775		BF	L4	1.70752	0.81662
Dys	L4	1.84102	1.33339		BF	L4	1.60311	2.91165
Dys	L4	1.07391	2.32138		BF	L4	0.682004	2.33846
Dys	L4	1.77046	1.18536		BF	L4	1.12318	2.01134
Dys	L4	1.61495	2.30468		BF	L4	0.246475	2.68764
Dys	L4	1.77601	1.33707		BF	L4	0.688066	1.84995
Dys	L4	1.9582	1.82159		BF	L4	0.480748	3.03296
Dys	L4	1.64198	2.36692		BF	L4	2.36485	2.19109
Dys	L4	1.45908	3.68925		BF	L4	1.11591	2.34417
Dys	L5a	2.2925	2.4459		BF	L5a	2.1893	8.36336
Dys	L5a	2.17738	5.23662		BF	L5a	3.0578	7.79214
Dys	L5a	1.76227	1.61112		BF	L5a	2.28097	7.98351
Dys	L5a	2.91333	1.81443		BF	L5a	1.66627	3.58042
Dys	L5a	1.49784	1.81891		BF	L5a	1.25723	3.25623
Dys	L5a	1.85632	1.27052		BF	L5a	1.48634	4.09084
Dys	L5a	2.83286	1.15255		BF	L5a	1.60711	1.66819
Dys	L5a	5.40052	1.04142		BF	L5a	7.43227	4.64444
Dys	L5a	3.64428	1.32785		BF	L5a	1.76451	3.45463
Dys	L5a	2.51984	1.07183		BF	L5a	2.39899	2.72609
Dys	L5a	1.80124	1.24152		BF	L5a	1.67028	1.38204
Dys	L5a	2.4025	2.10212		BF	L5a	1.37651	3.70013
Dys	L5a	1.90209	1.62336		BF	L5a	2.42845	1.59406
Dys	L5a	2.24879	1.8708		BF	L5a	1.29215	2.09479
Dys	L5a	1.47816	2.61831		BF	L5a	1.13309	1.8117
Dys	L5a	2.49386	4.54917		BF	L5a	0.973587	4.6414
Dys	L5b	2.28415	5.39041		BF	L5b	1.80324	3.5034
Dys	L5b	1.85778	1.93305		BF	L5b	1.13952	4.62878
Dys	L5b	2.66667	1.19755		BF	L5b	1.71373	2.72254
Dys	L5b	4.09712	1.93928		BF	L5b	1.59001	2.8785
Dys	L5b	2.07106	2.66538		BF	L5b	1.69	3.31477
Dys	L5b	2.48401	2.28511		BF	L5b	0.934988	2.2115

## Sheet: Fig. 2b
Time (msec)	Piezo signal (V)		Time (msec)	MUA_BF_L2/3 (spk)	MUA_BF_L4 (spk)	MUA_BF_L5a (spk)	MUA_Dys_L2/3 (spk)	MUA_Dys_L4 (spk)	MUA_Dys_L5a (spk)
-300	-0.0525284		-300	0	0	0	5	1	0
-299.967	-0.0523377		-295	0	0	2	2	2	4
-299.933	-0.052475		-290	0	0	2	0	1	0
-299.9	-0.0526047		-285	0	0	3	0	2	2
-299.867	-0.0521469		-280	0	0	5	0	1	0
-299.833	-0.0527497		-275	0	0	4	2	0	2
-299.8	-0.0528031		-270	0	0	0	1	0	2
-299.767	-0.052742		-265	0	0	0	0	1	0
-299.733	-0.0529862		-260	0	2	1	0	2	2
-299.7	-0.053032		-255	0	0	4	0	1	0
-299.667	-0.0528183		-250	0	2	4	0	4	3
-299.633	-0.053032		-245	0	0	3	1	1	4
-299.6	-0.0528565		-240	0	0	4	2	2	4
-299.567	-0.052887		-235	0	1	5	4	1	1
-299.533	-0.0529938		-230	0	0	2	4	3	6
-299.5	-0.0530625		-225	0	1	4	4	4	8
-299.467	-0.0530396		-220	0	0	5	3	2	2
-299.433	-0.0529709		-215	0	0	2	2	4	2
-299.4	-0.0528107		-210	0	0	0	0	0	2
-299.367	-0.053238		-205	0	0	1	2	3	0
-299.333	-0.0528183		-200	0	0	0	1	1	5
-299.3	-0.0528641		-195	0	0	2	3	1	4
-299.267	-0.0529938		-190	1	0	1	2	1	3
-299.233	-0.0531311		-185	0	0	2	1	4	4
-299.2	-0.0530472		-180	0	1	1	0	0	3
-299.167	-0.0529786		-175	1	0	3	3	3	3
-299.133	-0.0531083		-170	0	1	2	2	1	2
-299.1	-0.0530854		-165	0	0	1	0	3	1
-299.067	-0.0528183		-160	0	0	5	0	1	2
-299.033	-0.0530777		-155	0	1	3	0	1	2
-299	-0.052887		-150	0	0	3	1	0	2
-298.967	-0.0529786		-145	0	0	0	0	4	1
-298.933	-0.053154		-140	0	1	4	0	2	5
-298.9	-0.0529557		-135	0	2	1	3	1	3
-298.867	-0.0531845		-130	0	0	1	1	3	1
-298.833	-0.0527573		-125	0	0	0	2	1	1
-298.8	-0.0530854		-120	0	0	0	0	1	1
-298.767	-0.0528489		-115	0	0	2	1	2	1
-298.733	-0.0531845		-110	2	0	2	0	1	0
-298.7	-0.0529251		-105	0	0	2	0	1	2
-298.667	-0.0533142		-100	0	0	0	0	0	3
-298.633	-0.0526657		-95	0	0	1	2	4	1
-298.6	-0.0532151		-90	0	0	0	3	2	2
-298.567	-0.0531006		-85	0	0	0	1	4	4
-298.533	-0.0529404		-80	0	0	2	0	3	2
-298.5	-0.0530091		-75	0	0	2	3	4	2
-298.467	-0.053238		-70	0	0	3	2	3	1
-298.433	-0.0529175		-65	0	0	1	1	3	4
-298.4	-0.0527268		-60	0	0	1	0	2	0
-298.367	-0.0526963		-55	0	0	0	0	2	0
-298.333	-0.0530854		-50	0	1	1	0	1	1
-298.3	-0.0528794		-45	0	0	3	0	4	1
-298.267	-0.0531922		-40	0	0	3	1	0	1
-298.233	-0.0528412		-35	0	1	4	3	1	3
-298.2	-0.0527268		-30	1	2	4	2	7	4
-298.167	-0.0530701		-25	0	1	3	1	5	1
-298.133	-0.0526581		-20	0	0	1	0	3	2
-298.1	-0.0530548		-15	0	0	1	2	4	0
-298.067	-0.0528336		-10	0	0	0	0	2	4
-298.033	-0.0530167		-5	9	4	9	3	11	5
-298	-0.0525971		0	12	19	14	21	25	23
-297.967	-0.053032		5	2	13	38	26	23	37
-297.933	-0.0528794		10	0	3	22	20	12	24
-297.9	-0.0529251		15	0	0	10	7	9	13
-297.867	-0.0526734		20	0	0	9	2	6	9
-297.833	-0.0529709		25	1	1	6	2	2	4
-297.8	-0.0531006		30	0	0	1	3	2	4
-297.767	-0.0530701		35	0	0	0	0	2	3
-297.733	-0.0526276		40	0	0	0	0	0	2
-297.7	-0.0531693		45	0	1	1	1	0	1
-297.667	-0.053154		50	0	0	3	2	2	2
-297.633	-0.0528794		55	1	1	1	3	9	0
-297.6	-0.053032		60	1	14	2	0	10	0
-297.567	-0.0526123		65	0	13	1	3	16	1
-297.533	-0.052826		70	0	8	1	5	6	4
-297.5	-0.0528031		75	1	7	9	5	12	10
-297.467	-0.052681		80	0	6	12	3	5	9
-297.433	-0.0526429		85	0	4	7	3	7	7
-297.4	-0.0528183		90	2	4	5	3	7	6
-297.367	-0.0527726		95	2	8	6	6	11	1
-297.333	-0.0527573		100	0	5	5	3	8	5
-297.3	-0.0525208		105	0	2	6	4	8	1
-297.267	-0.0526581		110	1	6	6	5	18	4
-297.233	-0.0526505		115	1	4	12	4	14	9
-297.2	-0.0532608		120	0	2	9	3	8	4
-297.167	-0.0527497		125	1	2	8	4	11	3
-297.133	-0.0524063		130	1	14	10	4	15	6
-297.1	-0.052681		135	1	8	7	0	8	4
-297.067	-0.0523224		140	1	6	12	0	11	1
-297.033	-0.0528031		145	0	6	10	4	15	2
-297	-0.0527268		150	0	4	11	2	9	4
-296.967	-0.0524521		155	0	1	10	2	4	3
-296.933	-0.0523377		160	0	4	9	2	9	3
-296.9	-0.0529023		165	0	11	7	1	8	2
-296.867	-0.0524903		170	0	6	7	4	7	2
-296.833	-0.0525895		175	0	1	4	4	5	1
-296.8	-0.0522614		180	0	1	3	2	8	1
-296.767	-0.0529328		185	3	2	4	0	6	1
-296.733	-0.0525818		190	11	29	10	3	18	5
-296.7	-0.0526429		195	7	16	20	25	41	13
-296.667	-0.0523301		200	1	12	23	23	18	18
-296.633	-0.0526123		205	0	8	31	39	17	22
-296.6	-0.0523072		210	1	3	13	16	20	22
-296.567	-0.0527802		215	0	0	2	7	7	8
-296.533	-0.052948		220	0	0	0	8	4	7
-296.5	-0.0529557		225	0	0	2	4	0	2
-296.467	-0.0528794		230	0	0	1	1	3	3
-296.433	-0.0531845		235	0	0	1	0	0	1
-296.4	-0.0524445		240	0	0	0	1	3	1
-296.367	-0.0529251		245	0	1	10	2	4	2
-296.333	-0.0531235		250	2	12	27	4	20	8
-296.3	-0.0529175		255	4	20	25	16	27	7
-296.267	-0.0523453		260	0	6	14	14	25	9
-296.233	-0.0530472		265	0	5	13	21	15	6
-296.2	-0.0529709		270	1	7	12	14	13	4
-296.167	-0.05262		275	0	4	15	5	13	7
-296.133	-0.052826		280	2	7	6	13	11	4
-296.1	-0.0525208		285	0	6	11	14	26	4
-296.067	-0.0527039		290	3	2	7	21	22	9
-296.033	-0.0526352		295	2	3	7	7	18	10
-296	-0.0528794		300	0	3	5	13	20	10
-295.967	-0.0528641		305	0	0	6	8	9	4
-295.933	-0.0526963		310	0	3	5	8	7	4
-295.9	-0.0528794		315	1	8	3	5	9	7
-295.867	-0.0525055		320	0	6	5	9	11	5
-295.833	-0.0525055		325	1	9	8	14	32	7
-295.8	-0.0524292		330	2	9	8	25	25	7
-295.767	-0.0528031		335	1	4	19	8	12	7
-295.733	-0.0525513		340	1	1	6	7	15	5
-295.7	-0.0526123		345	0	6	9	4	11	5
-295.667	-0.052414		350	0	5	7	3	9	10
-295.633	-0.0524598		355	0	10	4	7	9	1
-295.6	-0.0524445		360	2	1	10	6	21	4
-295.567	-0.0525742		365	0	3	5	12	25	4
-295.533	-0.0521393		370	1	1	5	11	22	4
-295.5	-0.0523301		375	1	5	7	4	16	2
-295.467	-0.0524445		380	7	17	8	10	19	4
-295.433	-0.0525284		385	8	29	7	15	20	4
-295.4	-0.0526047		390	5	18	24	20	23	14
-295.367	-0.0520707		395	0	8	43	15	14	24
-295.333	-0.0529175		400	2	2	33	4	8	20
-295.3	-0.0522309		405	1	2	14	2	6	9
-295.267	-0.0527726		410	0	0	5	1	3	1
-295.233	-0.0521469		415	1	0	1	2	2	1
-295.2	-0.0523835		420	0	0	0	2	2	0
-295.167	-0.0524369		425	1	0	1	3	2	2
-295.133	-0.05262		430	0	1	5	4	5	0
-295.1	-0.052063		435	0	9	17	9	6	2
-295.067	-0.0524598		440	3	12	20	5	15	4
-295.033	-0.0519181		445	0	10	13	9	16	3
-295	-0.0526276		450	0	14	16	11	20	6
-294.967	-0.0521164		455	0	7	19	10	17	10
-294.933	-0.0525208		460	0	7	11	8	13	7
-294.9	-0.0522309		465	0	3	2	7	10	3
-294.867	-0.0524369		470	0	0	3	6	5	2
-294.833	-0.0522385		475	0	9	4	7	10	1
-294.8	-0.0523529		480	1	8	0	7	10	2
-294.767	-0.0521469		485	2	3	1	7	2	3
-294.733	-0.052269		490	0	6	1	4	9	5
-294.7	-0.0523148		495	1	7	8	5	10	7
-294.667	-0.052063		500	0	2	3	1	6	1
-294.633	-0.0518265		505	0	1	1	1	10	3
-294.6	-0.0521317		510	0	3	5	3	7	2
-294.567	-0.0519867		515	0	5	4	1	7	4
-294.533	-0.0519104		520	0	2	3	0	3	1
-294.5	-0.0519028		525	1	2	7	2	5	3
-294.467	-0.0519028		530	0	5	4	0	10	6
-294.433	-0.0520783		535	1	3	2	3	6	4
-294.4	-0.0517578		540	0	1	1	5	8	3
-294.367	-0.0517655		545	0	1	1	1	2	3
-294.333	-0.0521546		550	0	3	2	1	3	2
-294.3	-0.0516968		555	0	3	0	0	5	2
-294.267	-0.0520172		560	0	4	3	3	3	5
-294.233	-0.0520172		565	1	4	1	3	2	3
-294.2	-0.0518875		570	1	11	1	8	8	1
-294.167	-0.0522919		575	15	31	8	13	25	8
-294.133	-0.0517884		580	7	11	36	29	29	21
-294.1	-0.051796		585	1	11	28	25	23	18
-294.067	-0.0519791		590	2	5	20	24	20	17
-294.033	-0.0519867		595	0	0	10	23	10	17
-294	-0.0520478		600	0	0	5	13	6	8
-293.967	-0.0518341		605	0	0	1	5	4	3
-293.933	-0.0521851		610	0	0	1	6	0	2
-293.9	-0.0520935		615	0	0	1	2	1	2
-293.867	-0.0515976		620	0	0	0	0	1	0
-293.833	-0.0518189		625	0	0	1	4	2	1
-293.8	-0.0517731		630	0	0	0	0	5	1
-293.767	-0.0517807		635	0	2	0	6	10	1
-293.733	-0.0520172		640	0	2	1	10	22	0
-293.7	-0.0522995		645	1	1	5	18	18	4
-293.667	-0.0515824		650	1	4	6	18	13	2
-293.633	-0.0517807		655	0	4	3	12	14	4
-293.6	-0.051651		660	2	10	1	9	11	2
-293.567	-0.0520172		665	2	10	4	15	22	5
-293.533	-0.0519562		670	1	4	7	27	25	6
-293.5	-0.0521393		675	0	4	6	20	21	7
-293.467	-0.0513382		680	0	5	2	11	23	2
-293.433	-0.051941		685	1	0	2	10	10	3
-293.4	-0.0518494		690	1	3	2	6	9	1
-293.367	-0.0516892		695	0	1	5	0	6	4
-293.333	-0.0516892		700	0	2	2	0	7	1
-293.3	-0.0517121		705	1	2	2	8	15	3
-293.267	-0.0517426		710	0	3	3	17	21	4
-293.233	-0.0520401		715	0	3	5	19	15	9
-293.2	-0.0519867		720	0	1	6	9	15	5
-293.167	-0.0514756		725	0	0	1	8	7	4
-293.133	-0.051857		730	0	0	1	6	5	2
-293.1	-0.0521241		735	0	2	3	2	5	4
-293.067	-0.0515671		740	0	1	1	2	10	7
-293.033	-0.0520707		745	0	1	2	14	34	3
-293	-0.0514374		750	0	4	3	12	20	5
-292.967	-0.051857		755	0	1	3	5	4	4
-292.933	-0.0519028		760	1	5	6	13	16	3
-292.9	-0.0520096		765	11	32	9	9	15	3
-292.867	-0.0516892		770	5	22	19	12	20	13
-292.833	-0.0520325		775	0	12	43	15	19	30
-292.8	-0.0516358		780	1	6	44	19	12	16
-292.767	-0.051651		785	6	3	17	11	9	9
-292.733	-0.0516816		790	2	3	8	5	8	3
-292.7	-0.0519715		795	1	0	9	6	6	3
-292.667	-0.0516281		800	0	0	4	1	6	4
-292.633	-0.0523148		805	0	1	1	1	4	3
-292.6	-0.0515824		810	0	0	0	0	3	0
-292.567	-0.0520172		815	0	1	2	0	2	1
-292.533	-0.0515976		820	1	4	10	5	7	2
-292.5	-0.0519638		825	2	9	17	3	14	3
-292.467	-0.0519486		830	2	11	12	8	8	10
-292.433	-0.0520325		835	0	11	13	7	11	7
-292.4	-0.0518418		840	0	10	10	3	14	2
-292.367	-0.0521164		845	0	2	12	2	6	2
-292.333	-0.0517655		850	0	3	6	4	2	2
-292.3	-0.0514222		855	0	6	3	3	9	2
-292.267	-0.0514069		860	0	7	2	7	6	0
-292.233	-0.0514985		865	0	5	2	7	8	5
-292.2	-0.051735		870	0	7	2	1	5	1
-292.167	-0.0518113		875	0	5	2	4	11	4
-292.133	-0.0514679		880	0	2	7	2	5	5
-292.1	-0.0516129		885	0	2	3	0	6	5
-292.067	-0.0519944		890	0	0	2	0	2	5
-292.033	-0.0513001		895	0	1	6	0	5	4
-292	-0.0516358		900	1	0	4	0	5	3
-291.967	-0.0517273		905	0	3	2	0	1	4
-291.933	-0.0520325		910	0	1	2	2	2	1
-291.9	-0.0513916		915	0	3	3	3	7	3
-291.867	-0.0519562		920	0	0	5	0	5	3
-291.833	-0.0519638		925	0	0	0	2	1	0
-291.8	-0.0520859		930	0	0	4	2	1	4
-291.767	-0.0521393		935	0	0	2	1	2	1
-291.733	-0.0519715		940	1	4	3	0	4	2
-291.7	-0.0521775		945	0	1	3	1	0	1
-291.667	-0.0521622		950	1	8	2	1	4	3
-291.633	-0.0527726		955	11	34	6	1	23	3
-291.6	-0.0521927		960	7	30	24	10	37	14
-291.567	-0.0522843		965	4	18	44	21	25	25
-291.533	-0.0521469		970	0	10	27	31	27	21
-291.5	-0.0525895		975	0	1	7	26	13	19
-291.467	-0.0520935		980	0	0	4	18	15	11
-291.433	-0.0528183		985	0	0	0	9	10	4
-291.4	-0.0521164		990	0	0	1	9	3	0
-291.367	-0.0524674		995	0	0	0	2	0	2
-291.333	-0.0522538		1000	0	0	2	1	0	1
-291.3	-0.0521622		1005	0	0	0	0	2	0
-291.267	-0.0524445		1010	0	0	0	1	4	0
-291.233	-0.0523453		1015	0	2	1	2	13	0
-291.2	-0.0526734		1020	0	1	1	9	13	3
-291.167	-0.052208		1025	1	1	7	10	17	5
-291.133	-0.0528717		1030	0	3	4	7	18	5
-291.1	-0.0524216		1035	0	5	3	6	16	4
-291.067	-0.052742		1040	0	2	2	7	8	3
-291.033	-0.0524598		1045	2	18	4	9	17	3
-291	-0.0527344		1050	0	1	5	12	35	2
-290.967	-0.0523987		1055	0	3	8	19	33	7
-290.933	-0.0527497		1060	0	0	2	14	18	5
-290.9	-0.0522309		1065	0	0	4	5	21	2
-290.867	-0.0525284		1070	1	1	1	3	6	3
-290.833	-0.0526505		1075	0	1	2	1	11	2
-290.8	-0.0526429		1080	0	0	0	3	7	4
-290.767	-0.0526734		1085	1	0	5	3	12	5
-290.733	-0.0525132		1090	1	4	4	6	15	8
-290.7	-0.0523072		1095	0	4	3	3	14	4
-290.667	-0.0527115		1100	0	3	4	7	9	2
-290.633	-0.0522156		1105	0	1	1	6	8	4
-290.6	-0.0525589		1110	0	0	1	3	3	0
-290.567	-0.0524979		1115	0	0	1	3	7	3
-290.533	-0.0525895		1120	0	3	2	1	5	3
-290.5	-0.0524979		1125	0	0	4	5	14	0
-290.467	-0.0528641		1130	1	2	0	5	20	5
-290.433	-0.0525589		1135	0	0	1	5	10	2
-290.4	-0.0528031		1140	0	0	4	4	9	0
-290.367	-0.0528031		1145	2	17	6	8	14	3
-290.333	-0.0525895		1150	11	28	4	12	20	5
-290.3	-0.0525818		1155	4	19	29	22	15	18
-290.267	-0.0532227		1160	1	15	40	10	20	19
-290.233	-0.0525971		1165	2	4	32	10	7	17
-290.2	-0.0525513		1170	0	0	25	5	8	7
-290.167	-0.0527649		1175	0	1	7	7	7	5
-290.133	-0.0526886		1180	0	0	9	6	9	3
-290.1	-0.0528641		1185	0	0	2	2	5	2
-290.067	-0.0531693		1190	0	1	3	5	5	1
-290.033	-0.0533905		1195	1	1	3	3	2	2
-290	-0.0527954		1200	0	2	6	4	7	1
-289.967	-0.0535508		1205	1	5	10	6	4	1
-289.933	-0.0524674		1210	0	2	12	5	5	0
-289.9	-0.052826		1215	1	8	4	8	9	6
-289.867	-0.0525589		1220	0	8	7	4	11	5
-289.833	-0.0524216		1225	0	6	6	1	13	2
-289.8	-0.0525895		1230	0	1	5	2	4	2
-289.767	-0.0531693		1235	0	0	4	1	5	3
-289.733	-0.0531006		1240	0	8	2	4	8	3
-289.7	-0.0532074		1245	0	4	1	0	6	3
-289.667	-0.0532608		1250	0	2	6	2	4	4
-289.633	-0.0531006		1255	1	6	9	2	12	4
-289.6	-0.0528946		1260	1	2	5	3	11	5
-289.567	-0.0530625		1265	0	0	1	3	3	5
-289.533	-0.0531235		1270	0	0	3	0	3	0
-289.5	-0.0529786		1275	0	2	1	0	2	2
-289.467	-0.0529557		1280	0	2	5	0	2	1
-289.433	-0.0530243		1285	0	1	1	0	4	2
-289.4	-0.0527115		1290	0	0	2	0	1	3
-289.367	-0.053154		1295	0	0	5	1	4	3
-289.333	-0.0528489		1300	0	2	1	1	4	1
-289.3	-0.053032		1305	0	0	4	0	0	0
-289.267	-0.0529175		1310	0	0	5	4	1	2
-289.233	-0.052948		1315	0	1	4	3	1	2
-289.2	-0.0528489		1320	0	5	4	4	3	2
-289.167	-0.0530014		1325	0	1	6	0	4	1
-289.133	-0.0527802		1330	0	0	5	0	0	3
-289.1	-0.0531311		1335	4	15	4	1	7	3
-289.067	-0.0527954		1340	12	41	13	12	29	8
-289.033	-0.0531159		1345	5	23	27	22	30	23
-289	-0.0533677		1350	1	12	33	25	27	22
-288.967	-0.0531006		1355	2	2	12	30	30	13
-288.933	-0.0527192		1360	0	0	8	27	15	25
-288.9	-0.0528717		1365	0	0	14	12	20	11
-288.867	-0.0533142		1370	0	0	4	4	7	4
-288.833	-0.0533219		1375	0	0	0	2	2	1
-288.8	-0.0528946		1380	0	0	0	0	1	2
-288.767	-0.0530014		1385	0	0	1	1	1	3
-288.733	-0.0530777		1390	0	2	1	4	6	1
-288.7	-0.0530472		1395	0	1	3	5	0	1
-288.667	-0.0531388		1400	0	1	1	7	7	0
-288.633	-0.0531159		1405	0	1	1	5	8	4
-288.6	-0.0529175		1410	0	1	5	10	9	1
-288.567	-0.0534439		1415	0	1	0	8	11	1
-288.533	-0.0531769		1420	0	1	4	3	8	1
-288.5	-0.0535355		1425	0	5	1	3	7	3
-288.467	-0.0531235		1430	0	1	4	14	19	6
-288.433	-0.0531006		1435	1	3	3	19	28	4
-288.4	-0.0529786		1440	0	4	7	15	23	2
-288.367	-0.0531311		1445	0	2	5	12	15	2
-288.333	-0.0530854		1450	1	1	3	7	3	4
-288.3	-0.052948		1455	2	4	2	1	6	4
-288.267	-0.0533905		1460	0	2	7	4	2	7
-288.233	-0.0529404		1465	1	1	4	5	3	1
-288.2	-0.0528336		1470	1	2	3	5	21	4
-288.167	-0.0528489		1475	0	2	9	10	16	7
-288.133	-0.0529099		1480	0	5	5	7	10	2
-288.1	-0.0531693		1485	0	1	4	3	10	6
-288.067	-0.0528031		1490	0	2	1	2	2	2
-288.033	-0.0531845		1495	0	1	1	1	6	4
-288	-0.0530777		1500	0	2	2	3	4	3
-287.967	-0.0531464		1505	0	0	4	3	8	3
-287.933	-0.0528107		1510	0	0	2	8	17	2
-287.9	-0.0528946		1515	0	1	2	6	13	3
-287.867	-0.0528336		1520	0	0	4	3	2	2
-287.833	-0.0530625		1525	0	1	3	7	7	3
-287.8	-0.0530625		1530	2	18	7	5	6	4
-287.767	-0.0531922		1535	16	26	8	3	11	4
-287.733	-0.0530472		1540	7	11	6	7	8	8
-287.7	-0.0530625		1545	0	5	26	3	9	15
-287.667	-0.0526276		1550	1	1	32	3	2	17
-287.633	-0.0526429		1555	1	2	21	5	4	8
-287.6	-0.0530091		1560	0	2	13	3	2	2
-287.567	-0.0525513		1565	1	0	5	0	2	3
-287.533	-0.052742		1570	0	0	1	2	4	1
-287.5	-0.0530091		1575	0	0	6	1	1	0
-287.467	-0.0529023		1580	0	0	6	3	6	2
-287.433	-0.0526123		1585	0	0	7	0	4	2
-287.4	-0.053093		1590	1	0	5	1	1	3
-287.367	-0.0524063		1595	1	0	14	1	3	1
-287.333	-0.0527954		1600	0	0	11	2	1	2
-287.3	-0.0527802		1605	0	0	5	1	1	1
-287.267	-0.0525666		1610	0	0	3	0	2	2
-287.233	-0.0526352		1615	0	0	3	0	0	0
-287.2	-0.0525055		1620	1	0	1	1	4	1
-287.167	-0.0527344		1625	0	2	2	1	5	2
-287.133	-0.0525437		1630	0	1	10	0	4	3
-287.1	-0.0524598		1635	0	0	6	2	2	2
-287.067	-0.0526581		1640	0	0	4	0	5	3
-287.033	-0.0527878		1645	0	0	7	0	2	4
-287	-0.0524674		1650	0	0	5	0	0	4
-286.967	-0.0526963		1655	0	0	6	0	4	1
-286.933	-0.0526734		1660	0	0	3	1	1	1
-286.9	-0.0524826		1665	0	0	6	1	3	1
-286.867	-0.0529023		1670	0	1	4	1	3	2
-286.833	-0.0523606		1675	0	0	6	2	3	4
-286.8	-0.052948		1680	0	0	2	2	1	2
-286.767	-0.0528489		1685	0	0	1	0	0	1
-286.733	-0.052681		1690	0	0	2	1	3	1
-286.7	-0.0527954		1695	0	1	1	0	1	1
-286.667	-0.0525284		1700	0	0	3	0	2	0
-286.633	-0.0527726		1705	0	0	1	1	0	2
-286.6	-0.0524521		1710	0	0	1	0	0	1
-286.567	-0.052742		1715	0	0	2	0	0	1
-286.533	-0.0526276		1720	1	1	1	0	1	1
-286.5	-0.0529023		1725	0	0	5	0	1	3
-286.467	-0.0525589		1730	0	1	1	0	2	2
-286.433	-0.0528565		1735	0	0	0	0	2	2
-286.4	-0.0524521		1740	0	1	0	0	3	1
-286.367	-0.0527649		1745	0	0	0	1	3	1
-286.333	-0.0525666		1750	0	0	0	0	0	0
-286.3	-0.0525971		1755	0	0	0	2	3	1
-286.267	-0.052475		1760	0	0	0	0	3	2
-286.233	-0.0527573		1765	0	0	0	0	1	1
-286.2	-0.0525742		1770	0	0	1	0	1	1
-286.167	-0.0525132		1775	0	0	1	0	1	0
-286.133	-0.052475		1780	0	0	3	0	0	2
-286.1	-0.0523453		1785	0	0	1	0	2	2
-286.067	-0.0521546		1790	0	0	2	0	1	1
-286.033	-0.0527726		1795	0	0	2	0	0	3
-286	-0.0521698		1800	0	0	0	0	0	0
-285.967	-0.0525895
-285.933	-0.0523529
-285.9	-0.0522538
-285.867	-0.0524063
-285.833	-0.0522461
-285.8	-0.0523606
-285.767	-0.0523529
-285.733	-0.0521012
-285.7	-0.0523224
-285.667	-0.0522919
-285.633	-0.052208
-285.6	-0.0519944
-285.567	-0.0520783
-285.533	-0.0523377
-285.5	-0.0520096
-285.467	-0.0522843
-285.433	-0.0520707
-285.4	-0.0516281
-285.367	-0.0518723
-285.333	-0.0519104
-285.3	-0.0517197
-285.267	-0.0518723
-285.233	-0.0521698
-285.2	-0.0522309
-285.167	-0.0522461
-285.133	-0.0521393
-285.1	-0.052063
-285.067	-0.0519791
-285.033	-0.0519486
-285	-0.0519257
-284.967	-0.0519791
-284.933	-0.0517731
-284.9	-0.0520096
-284.867	-0.0521927
-284.833	-0.0517807
-284.8	-0.0519257
-284.767	-0.0520401
-284.733	-0.0518113
-284.7	-0.0519867
-284.667	-0.0517807
-284.633	-0.0517426
-284.6	-0.0517044
-284.567	-0.0522156
-284.533	-0.0523148
-284.5	-0.0521546
-284.467	-0.0523148
-284.433	-0.051796
-284.4	-0.0518189
-284.367	-0.0518952
-284.333	-0.0518418
-284.3	-0.0520859
-284.267	-0.0521317
-284.233	-0.0520172
-284.2	-0.0519638
-284.167	-0.0519944
-284.133	-0.0516816
-284.1	-0.0520478
-284.067	-0.0516205
-284.033	-0.0520554
-284	-0.0519944
-283.967	-0.0520935
-283.933	-0.051796
-283.9	-0.0520401
-283.867	-0.0523529
-283.833	-0.0520249
-283.8	-0.0521164
-283.767	-0.0519638
-283.733	-0.0525055
-283.7	-0.0521393
-283.667	-0.0521012
-283.633	-0.0518799
-283.6	-0.0523987
-283.567	-0.0524445
-283.533	-0.0520859
-283.5	-0.0518189
-283.467	-0.0518265
-283.433	-0.0518036
-283.4	-0.0520554
-283.367	-0.0516587
-283.333	-0.0518418
-283.3	-0.0512238
-283.267	-0.0516358
-283.233	-0.0516281
-283.2	-0.0517884
-283.167	-0.0516968
-283.133	-0.0516281
-283.1	-0.0516892
-283.067	-0.0517502
-283.033	-0.0520325
-283	-0.0516892
-282.967	-0.0514908
-282.933	-0.0517044
-282.9	-0.0513077
-282.867	-0.0520401
-282.833	-0.0516129
-282.8	-0.0513001
-282.767	-0.0515671
-282.733	-0.0515747
-282.7	-0.0520859
-282.667	-0.0514603
-282.633	-0.0517197
-282.6	-0.0512162
-282.567	-0.052063
-282.533	-0.0516663
-282.5	-0.0518036
-282.467	-0.0516434
-282.433	-0.0520707
-282.4	-0.0517884
-282.367	-0.0523987
-282.333	-0.0516434
-282.3	-0.0518723
-282.267	-0.0516358
-282.233	-0.0516892
-282.2	-0.051651
-282.167	-0.0513535
-282.133	-0.0518113
-282.1	-0.0516358
-282.067	-0.0513916
-282.033	-0.0520783
-282	-0.0514679
-281.967	-0.0517197
-281.933	-0.0516587
-281.9	-0.0517578
-281.867	-0.0513764
-281.833	-0.0518189
-281.8	-0.0513001
-281.767	-0.0517044
-281.733	-0.0514756
-281.7	-0.0517655
-281.667	-0.0517502
-281.633	-0.05159
-281.6	-0.0516816
-281.567	-0.0515061
-281.533	-0.0520478
-281.5	-0.0519715
-281.467	-0.0518952
-281.433	-0.0516205
-281.4	-0.0516205
-281.367	-0.0519257
-281.333	-0.0517502
-281.3	-0.0514222
-281.267	-0.0521012
-281.233	-0.0519562
-281.2	-0.0521851
-281.167	-0.0518647
-281.133	-0.0513535
-281.1	-0.0520249
-281.067	-0.0517197
-281.033	-0.0526276
-281	-0.0519867
-280.967	-0.0515671
-280.933	-0.0517578
-280.9	-0.0516892
-280.867	-0.0516053
-280.833	-0.0516892
-280.8	-0.0517502
-280.767	-0.0518113
-280.733	-0.051445
-280.7	-0.0515671
-280.667	-0.0516434
-280.633	-0.0511933
-280.6	-0.0518341
-280.567	-0.0520325
-280.533	-0.0512162
-280.5	-0.0516129
-280.467	-0.0515976
-280.433	-0.0514908
-280.4	-0.0519028
-280.367	-0.0521775
-280.333	-0.0515366
-280.3	-0.0517807
-280.267	-0.0520935
-280.233	-0.052063
-280.2	-0.052002
-280.167	-0.0517273
-280.133	-0.0516968
-280.1	-0.0519791
-280.067	-0.0521851
-280.033	-0.0520172
-280	-0.0523148
-279.967	-0.0521164
-279.933	-0.0519715
-279.9	-0.0523148
-279.867	-0.0526734
-279.833	-0.0522309
-279.8	-0.052826
-279.767	-0.052826
-279.733	-0.0525132
-279.7	-0.0529328
-279.667	-0.0526657
-279.633	-0.0525818
-279.6	-0.0527649
-279.567	-0.0528336
-279.533	-0.0526886
-279.5	-0.0526352
-279.467	-0.0526505
-279.433	-0.0528107
-279.4	-0.0528412
-279.367	-0.0525284
-279.333	-0.0524521
-279.3	-0.0526429
-279.267	-0.0525513
-279.233	-0.0531845
-279.2	-0.0522766
-279.167	-0.0523606
-279.133	-0.0524598
-279.1	-0.05336
-279.067	-0.0526581
-279.033	-0.0527039
-279	-0.0523758
-278.967	-0.052948
-278.933	-0.0526429
-278.9	-0.0528412
-278.867	-0.0526352
-278.833	-0.0529557
-278.8	-0.0527268
-278.767	-0.0530472
-278.733	-0.0527802
-278.7	-0.0529175
-278.667	-0.0527192
-278.633	-0.0530091
-278.6	-0.0526352
-278.567	-0.0525895
-278.533	-0.0531388
-278.5	-0.0531235
-278.467	-0.0529786
-278.433	-0.0529023
-278.4	-0.0528031
-278.367	-0.0531769
-278.333	-0.0528717
-278.3	-0.0530014
-278.267	-0.0526047
-278.233	-0.052948
-278.2	-0.052948
-278.167	-0.0529099
-278.133	-0.0524216
-278.1	-0.0525895
-278.067	-0.0524598
-278.033	-0.0526886
-278	-0.0525589
-277.967	-0.0525589
-277.933	-0.0526734
-277.9	-0.0525742
-277.867	-0.0527802
-277.833	-0.0525742
-277.8	-0.0528717
-277.767	-0.0528336
-277.733	-0.0527649
-277.7	-0.0530243
-277.667	-0.052826
-277.633	-0.052826
-277.6	-0.0529175
-277.567	-0.0528946
-277.533	-0.0526886
-277.5	-0.0525132
-277.467	-0.052414
-277.433	-0.0527954
-277.4	-0.0525437
-277.367	-0.0527192
-277.333	-0.0524674
-277.3	-0.0525208
-277.267	-0.0525284
-277.233	-0.0526276
-277.2	-0.0526276
-277.167	-0.0525132
-277.133	-0.0523453
-277.1	-0.0526734
-277.067	-0.0520707
-277.033	-0.0526352
-277	-0.0525818
-276.967	-0.0524521
-276.933	-0.0523072
-276.9	-0.0525208
-276.867	-0.0520707
-276.833	-0.0525513
-276.8	-0.0523911
-276.767	-0.0523682
-276.733	-0.0523758
-276.7	-0.0522309
-276.667	-0.052414
-276.633	-0.051941
-276.6	-0.0524369
-276.567	-0.0522156
-276.533	-0.0529175
-276.5	-0.0528794
-276.467	-0.0526886
-276.433	-0.0528412
-276.4	-0.0526352
-276.367	-0.0522614
-276.333	-0.0525818
-276.3	-0.0523758
-276.267	-0.0523148
-276.233	-0.0523758
-276.2	-0.0522156
-276.167	-0.0524598
-276.133	-0.052536
-276.1	-0.0530014
-276.067	-0.0527649
-276.033	-0.0521546
-276	-0.0523835
-275.967	-0.0529709
-275.933	-0.0526276
-275.9	-0.0525742
-275.867	-0.0522385
-275.833	-0.0521241
-275.8	-0.0523606
-275.767	-0.0522385
-275.733	-0.0522919
-275.7	-0.0522766
-275.667	-0.0526505
-275.633	-0.0523987
-275.6	-0.0521927
-275.567	-0.0519944
-275.533	-0.0519181
-275.5	-0.052063
-275.467	-0.0517578
-275.433	-0.0521164
-275.4	-0.0517273
-275.367	-0.0518341
-275.333	-0.0520172
-275.3	-0.0523911
-275.267	-0.0518647
-275.233	-0.0521469
-275.2	-0.0518036
-275.167	-0.0521469
-275.133	-0.0519638
-275.1	-0.0521698
-275.067	-0.0522004
-275.033	-0.0520935
-275	-0.0524063
-274.967	-0.0523529
-274.933	-0.0518341
-274.9	-0.0522919
-274.867	-0.0520554
-274.833	-0.05262
-274.8	-0.0520172
-274.767	-0.0523987
-274.733	-0.0519333
-274.7	-0.0524979
-274.667	-0.0521698
-274.633	-0.0520172
-274.6	-0.0516816
-274.567	-0.0517121
-274.533	-0.0514527
-274.5	-0.0519257
-274.467	-0.0517884
-274.433	-0.0517502
-274.4	-0.0516892
-274.367	-0.051796
-274.333	-0.0515976
-274.3	-0.0518723
-274.267	-0.0517197
-274.233	-0.0520707
-274.2	-0.0514298
-274.167	-0.052063
-274.133	-0.051796
-274.1	-0.0519944
-274.067	-0.0518113
-274.033	-0.0515824
-274	-0.0516968
-273.967	-0.0516816
-273.933	-0.0517426
-273.9	-0.0514527
-273.867	-0.0512696
-273.833	-0.0516053
-273.8	-0.0515061
-273.767	-0.0519028
-273.733	-0.0516205
-273.7	-0.0515747
-273.667	-0.0515213
-273.633	-0.051178
-273.6	-0.0518647
-273.567	-0.0515824
-273.533	-0.0514145
-273.5	-0.0515595
-273.467	-0.0513764
-273.433	-0.0516739
-273.4	-0.0514069
-273.367	-0.0514832
-273.333	-0.0512238
-273.3	-0.0514222
-273.267	-0.0514985
-273.233	-0.0515976
-273.2	-0.0514985
-273.167	-0.0513611
-273.133	-0.0516739
-273.1	-0.0513688
-273.067	-0.0519333
-273.033	-0.051445
-273	-0.0514756
-272.967	-0.0518647
-272.933	-0.051529
-272.9	-0.0516053
-272.867	-0.05159
-272.833	-0.0513382
-272.8	-0.0515366
-272.767	-0.0517044
-272.733	-0.0516053
-272.7	-0.0514145
-272.667	-0.0515519
-272.633	-0.0515747
-272.6	-0.0515595
-272.567	-0.0514374
-272.533	-0.051529
-272.5	-0.0513001
-272.467	-0.0516205
-272.433	-0.0519181
-272.4	-0.0518265
-272.367	-0.051796
-272.333	-0.0517121
-272.3	-0.0516205
-272.267	-0.0515824
-272.233	-0.0516358
-272.2	-0.051323
-272.167	-0.0516281
-272.133	-0.051178
-272.1	-0.0519257
-272.067	-0.0512467
-272.033	-0.0514679
-272	-0.0517044
-271.967	-0.0515519
-271.933	-0.0519638
-271.9	-0.0512925
-271.867	-0.0518341
-271.833	-0.0518952
-271.8	-0.0519181
-271.767	-0.0520478
-271.733	-0.0520859
-271.7	-0.0515976
-271.667	-0.0524063
-271.633	-0.052063
-271.6	-0.0524674
-271.567	-0.0520401
-271.533	-0.0517807
-271.5	-0.0519486
-271.467	-0.052002
-271.433	-0.0524521
-271.4	-0.0518418
-271.367	-0.0521622
-271.333	-0.0520096
-271.3	-0.0520935
-271.267	-0.0521012
-271.233	-0.0523224
-271.2	-0.0519562
-271.167	-0.0519791
-271.133	-0.0520172
-271.1	-0.0521317
-271.067	-0.052063
-271.033	-0.0521241
-271	-0.0521469
-270.967	-0.0523148
-270.933	-0.0519333
-270.9	-0.0525132
-270.867	-0.0520096
-270.833	-0.052063
-270.8	-0.0524674
-270.767	-0.0522461
-270.733	-0.051941
-270.7	-0.0524826
-270.667	-0.0520783
-270.633	-0.0523224
-270.6	-0.0521469
-270.567	-0.0524216
-270.533	-0.0520935
-270.5	-0.0528107
-270.467	-0.0522919
-270.433	-0.0527192
-270.4	-0.0525284
-270.367	-0.0522995
-270.333	-0.0523835
-270.3	-0.0527497
-270.267	-0.0522919
-270.233	-0.0527497
-270.2	-0.0522461
-270.167	-0.0522385
-270.133	-0.0524292
-270.1	-0.0524826
-270.067	-0.0527268
-270.033	-0.0529633
-270	-0.0527192
-269.967	-0.0525513
-269.933	-0.0525284
-269.9	-0.0522004
-269.867	-0.0525666
-269.833	-0.0527039
-269.8	-0.0526276
-269.767	-0.0525895
-269.733	-0.0526963
-269.7	-0.0524826
-269.667	-0.0529099
-269.633	-0.0527878
-269.6	-0.0528489
-269.567	-0.052742
-269.533	-0.0529175
-269.5	-0.0527726
-269.467	-0.0528565
-269.433	-0.0528031
-269.4	-0.0527039
-269.367	-0.052948
-269.333	-0.0532456
-269.3	-0.052826
-269.267	-0.0531998
-269.233	-0.0526581
-269.2	-0.0529023
-269.167	-0.0526429
-269.133	-0.052826
-269.1	-0.0527954
-269.067	-0.0527649
-269.033	-0.0528031
-269	-0.0527115
-268.967	-0.0527726
-268.933	-0.0530625
-268.9	-0.0527878
-268.867	-0.0527344
-268.833	-0.0529328
-268.8	-0.0527726
-268.767	-0.0529633
-268.733	-0.0528031
-268.7	-0.0528336
-268.667	-0.0528489
-268.633	-0.0530625
-268.6	-0.0529023
-268.567	-0.0531693
-268.533	-0.0531464
-268.5	-0.053093
-268.467	-0.0530625
-268.433	-0.0529709
-268.4	-0.0529862
-268.367	-0.053154
-268.333	-0.0528794
-268.3	-0.0526047
-268.267	-0.0530167
-268.233	-0.05262
-268.2	-0.0529404
-268.167	-0.05262
-268.133	-0.0525818
-268.1	-0.0525513
-268.067	-0.0526581
-268.033	-0.0525589
-268	-0.0530396
-267.967	-0.0525284
-267.933	-0.052948
-267.9	-0.0525132
-267.867	-0.0526886
-267.833	-0.0525818
-267.8	-0.0526886
-267.767	-0.0527039
-267.733	-0.0528641
-267.7	-0.0527573
-267.667	-0.0524292
-267.633	-0.0527268
-267.6	-0.0524598
-267.567	-0.0526657
-267.533	-0.0529023
-267.5	-0.0528412
-267.467	-0.0525513
-267.433	-0.0528565
-267.4	-0.0525818
-267.367	-0.0526505
-267.333	-0.0528107
-267.3	-0.0523835
-267.267	-0.0525437
-267.233	-0.0524826
-267.2	-0.052414
-267.167	-0.0524674
-267.133	-0.0523911
-267.1	-0.0525513
-267.067	-0.0522309
-267.033	-0.0523072
-267	-0.0525818
-266.967	-0.0527268
-266.933	-0.0522461
-266.9	-0.0525055
-266.867	-0.0524292
-266.833	-0.0526886
-266.8	-0.0521927
-266.767	-0.0530396
-266.733	-0.0521469
-266.7	-0.0522232
-266.667	-0.052414
-266.633	-0.0521317
-266.6	-0.0522461
-266.567	-0.0527039
-266.533	-0.0524979
-266.5	-0.0526734
-266.467	-0.0520859
-266.433	-0.0525055
-266.4	-0.052414
-266.367	-0.0522385
-266.333	-0.0530243
-266.3	-0.0519104
-266.267	-0.0521698
-266.233	-0.0519181
-266.2	-0.0522385
-266.167	-0.0523377
-266.133	-0.0519104
-266.1	-0.0523453
-266.067	-0.0519791
-266.033	-0.0524598
-266	-0.0521927
-265.967	-0.0526352
-265.933	-0.0522309
-265.9	-0.0523072
-265.867	-0.0517807
-265.833	-0.0521393
-265.8	-0.052002
-265.767	-0.0521546
-265.733	-0.0520783
-265.7	-0.0518723
-265.667	-0.0521164
-265.633	-0.0520401
-265.6	-0.0521241
-265.567	-0.0517578
-265.533	-0.051941
-265.5	-0.0518723
-265.467	-0.0518418
-265.433	-0.0522385
-265.4	-0.0520859
-265.367	-0.0516129
-265.333	-0.0518647
-265.3	-0.0516739
-265.267	-0.0518723
-265.233	-0.051735
-265.2	-0.0521164
-265.167	-0.051651
-265.133	-0.0520325
-265.1	-0.0516816
-265.067	-0.0517578
-265.033	-0.0518418
-265	-0.0520554
-264.967	-0.0517655
-264.933	-0.0519486
-264.9	-0.05159
-264.867	-0.0520249
-264.833	-0.0520935
-264.8	-0.0516587
-264.767	-0.0519791
-264.733	-0.0518647
-264.7	-0.0520096
-264.667	-0.0519715
-264.633	-0.0517655
-264.6	-0.0521241
-264.567	-0.051941
-264.533	-0.0518723
-264.5	-0.0520325
-264.467	-0.0517655
-264.433	-0.0516587
-264.4	-0.0513306
-264.367	-0.0518875
-264.333	-0.0518189
-264.3	-0.0521088
-264.267	-0.051796
-264.233	-0.0518952
-264.2	-0.0516816
-264.167	-0.051796
-264.133	-0.0516968
-264.1	-0.0519562
-264.067	-0.052002
-264.033	-0.0516053
-264	-0.0519486
-263.967	-0.0520707
-263.933	-0.0517655
-263.9	-0.0520096
-263.867	-0.051941
-263.833	-0.0520249
-263.8	-0.0518113
-263.767	-0.052475
-263.733	-0.0521393
-263.7	-0.0521012
-263.667	-0.0521088
-263.633	-0.0519715
-263.6	-0.0522995
-263.567	-0.0525132
-263.533	-0.0520783
-263.5	-0.0521927
-263.467	-0.0517655
-263.433	-0.0521241
-263.4	-0.0515213
-263.367	-0.0522385
-263.333	-0.0514298
-263.3	-0.0522385
-263.267	-0.0518036
-263.233	-0.0518113
-263.2	-0.0518494
-263.167	-0.052002
-263.133	-0.0517578
-263.1	-0.0517884
-263.067	-0.0514679
-263.033	-0.051651
-263	-0.0515366
-262.967	-0.0518799
-262.933	-0.0514374
-262.9	-0.0514145
-262.867	-0.0512772
-262.833	-0.0515442
-262.8	-0.0514832
-262.767	-0.0516434
-262.733	-0.0516663
-262.7	-0.0513993
-262.667	-0.0519562
-262.633	-0.0516968
-262.6	-0.0518494
-262.567	-0.0515137
-262.533	-0.0521851
-262.5	-0.0517044
-262.467	-0.0516663
-262.433	-0.0520401
-262.4	-0.0519257
-262.367	-0.0520554
-262.333	-0.0515442
-262.3	-0.0519181
-262.267	-0.0516663
-262.233	-0.0514145
-262.2	-0.051857
-262.167	-0.0517807
-262.133	-0.0517273
-262.1	-0.0521088
-262.067	-0.0516968
-262.033	-0.0516587
-262	-0.0518265
-261.967	-0.0517731
-261.933	-0.0515976
-261.9	-0.0516053
-261.867	-0.0519486
-261.833	-0.0514908
-261.8	-0.0521393
-261.767	-0.0520249
-261.733	-0.0518341
-261.7	-0.0521851
-261.667	-0.0518799
-261.633	-0.0517807
-261.6	-0.051735
-261.567	-0.0520325
-261.533	-0.0518113
-261.5	-0.0518799
-261.467	-0.0520096
-261.433	-0.0518723
-261.4	-0.0520249
-261.367	-0.0521164
-261.333	-0.0518647
-261.3	-0.0520096
-261.267	-0.052536
-261.233	-0.0519944
-261.2	-0.0523835
-261.167	-0.0517502
-261.133	-0.0522232
-261.1	-0.0520325
-261.067	-0.0521164
-261.033	-0.0519486
-261	-0.0521622
-260.967	-0.0517731
-260.933	-0.0520096
-260.9	-0.0516358
-260.867	-0.0521241
-260.833	-0.0518494
-260.8	-0.051941
-260.767	-0.052063
-260.733	-0.05159
-260.7	-0.0521012
-260.667	-0.0516892
-260.633	-0.0517578
-260.6	-0.0517807
-260.567	-0.0515824
-260.533	-0.0517426
-260.5	-0.0518189
-260.467	-0.0519562
-260.433	-0.0520478
-260.4	-0.0516281
-260.367	-0.0522461
-260.333	-0.0521164
-260.3	-0.0522766
-260.267	-0.052002
-260.233	-0.0521775
-260.2	-0.0519715
-260.167	-0.0525284
-260.133	-0.0519257
-260.1	-0.0524598
-260.067	-0.052063
-260.033	-0.0524292
-260	-0.0526886
-259.967	-0.0525437
-259.933	-0.0526276
-259.9	-0.0520249
-259.867	-0.0525818
-259.833	-0.052742
-259.8	-0.0528717
-259.767	-0.052948
-259.733	-0.0526276
-259.7	-0.0529633
-259.667	-0.0528489
-259.633	-0.052887
-259.6	-0.0525132
-259.567	-0.0524369
-259.533	-0.0528641
-259.5	-0.0525818
-259.467	-0.0528946
-259.433	-0.0527497
-259.4	-0.052475
-259.367	-0.0528031
-259.333	-0.0529709
-259.3	-0.0527726
-259.267	-0.0533753
-259.233	-0.0528717
-259.2	-0.0530396
-259.167	-0.0529786
-259.133	-0.0530243
-259.1	-0.0530091
-259.067	-0.052742
-259.033	-0.0529099
-259	-0.0527649
-258.967	-0.0528489
-258.933	-0.0532151
-258.9	-0.0532532
-258.867	-0.0532608
-258.833	-0.0534516
-258.8	-0.0532456
-258.767	-0.0529099
-258.733	-0.0529938
-258.7	-0.0531464
-258.667	-0.0533829
-258.633	-0.0530472
-258.6	-0.0531388
-258.567	-0.0529786
-258.533	-0.0535431
-258.5	-0.0533371
-258.467	-0.0533448
-258.433	-0.0532456
-258.4	-0.0528031
-258.367	-0.0531464
-258.333	-0.0532151
-258.3	-0.0530472
-258.267	-0.0530854
-258.233	-0.0529023
-258.2	-0.0530396
-258.167	-0.0534211
-258.133	-0.0528412
-258.1	-0.0529175
-258.067	-0.0528031
-258.033	-0.0524979
-258	-0.0528565
-257.967	-0.0529175
-257.933	-0.0525513
-257.9	-0.0528794
-257.867	-0.0530701
-257.833	-0.0524598
-257.8	-0.0529862
-257.767	-0.0531083
-257.733	-0.0529557
-257.7	-0.0528946
-257.667	-0.0527344
-257.633	-0.0532761
-257.6	-0.0530625
-257.567	-0.0527268
-257.533	-0.0528489
-257.5	-0.0529175
-257.467	-0.0529023
-257.433	-0.0528946
-257.4	-0.0530854
-257.367	-0.052742
-257.333	-0.052887
-257.3	-0.0529938
-257.267	-0.0527497
-257.233	-0.0527649
-257.2	-0.0528946
-257.167	-0.0523529
-257.133	-0.0525589
-257.1	-0.0526123
-257.067	-0.0528031
-257.033	-0.0524979
-257	-0.0528946
-256.967	-0.053154
-256.933	-0.0525895
-256.9	-0.0521775
-256.867	-0.0523529
-256.833	-0.0524903
-256.8	-0.0524369
-256.767	-0.0527268
-256.733	-0.0521088
-256.7	-0.0530167
-256.667	-0.0523682
-256.633	-0.0525589
-256.6	-0.0523987
-256.567	-0.0523072
-256.533	-0.0525208
-256.5	-0.0531235
-256.467	-0.0528412
-256.433	-0.0531464
-256.4	-0.0526352
-256.367	-0.0532532
-256.333	-0.0527573
-256.3	-0.0529786
-256.267	-0.0529023
-256.233	-0.0524826
-256.2	-0.0526657
-256.167	-0.0527649
-256.133	-0.0527573
-256.1	-0.0525513
-256.067	-0.0523987
-256.033	-0.0528336
-256	-0.0523911
-255.967	-0.0529557
-255.933	-0.0526352
-255.9	-0.0527192
-255.867	-0.0525666
-255.833	-0.05262
-255.8	-0.0525895
-255.767	-0.0525437
-255.733	-0.0528489
-255.7	-0.0524216
-255.667	-0.0526047
-255.633	-0.0527344
-255.6	-0.0524445
-255.567	-0.052414
-255.533	-0.0523377
-255.5	-0.0523987
-255.467	-0.0522309
-255.433	-0.0521012
-255.4	-0.0522309
-255.367	-0.0525971
-255.333	-0.0519867
-255.3	-0.0524063
-255.267	-0.0520401
-255.233	-0.0524292
-255.2	-0.0521927
-255.167	-0.0521164
-255.133	-0.0519562
-255.1	-0.0523072
-255.067	-0.0525818
-255.033	-0.0525208
-255	-0.0528412
-254.967	-0.0522995
-254.933	-0.0530167
-254.9	-0.0522232
-254.867	-0.0523987
-254.833	-0.0524369
-254.8	-0.0527497
-254.767	-0.0523301
-254.733	-0.0524903
-254.7	-0.0520935
-254.667	-0.0521164
-254.633	-0.0521164
-254.6	-0.0523148
-254.567	-0.0519638
-254.533	-0.0521546
-254.5	-0.0519104
-254.467	-0.0520935
-254.433	-0.0521088
-254.4	-0.0518418
-254.367	-0.0517502
-254.333	-0.052269
-254.3	-0.0521698
-254.267	-0.0519486
-254.233	-0.0523606
-254.2	-0.0517731
-254.167	-0.0522156
-254.133	-0.0518875
-254.1	-0.0520783
-254.067	-0.0515519
-254.033	-0.052208
-254	-0.0516587
-253.967	-0.0518647
-253.933	-0.0518113
-253.9	-0.051529
-253.867	-0.0519791
-253.833	-0.0520707
-253.8	-0.0518875
-253.767	-0.0518341
-253.733	-0.0514374
-253.7	-0.0520935
-253.667	-0.0515671
-253.633	-0.0512543
-253.6	-0.051735
-253.567	-0.0519486
-253.533	-0.0516129
-253.5	-0.0521775
-253.467	-0.0518189
-253.433	-0.0517578
-253.4	-0.051941
-253.367	-0.0516816
-253.333	-0.0513688
-253.3	-0.0519104
-253.267	-0.0513764
-253.233	-0.0517044
-253.2	-0.0519562
-253.167	-0.0518723
-253.133	-0.0516739
-253.1	-0.051651
-253.067	-0.0516968
-253.033	-0.0519028
-253	-0.0515595
-252.967	-0.0520478
-252.933	-0.0517273
-252.9	-0.0517578
-252.867	-0.0518341
-252.833	-0.0521698
-252.8	-0.051529
-252.767	-0.0518418
-252.733	-0.0514603
-252.7	-0.0516053
-252.667	-0.0520478
-252.633	-0.0519486
-252.6	-0.0518265
-252.567	-0.0521164
-252.533	-0.0522385
-252.5	-0.0520172
-252.467	-0.0520249
-252.433	-0.0521698
-252.4	-0.0517807
-252.367	-0.0519638
-252.333	-0.0521622
-252.3	-0.0519257
-252.267	-0.0519028
-252.233	-0.0513459
-252.2	-0.0516053
-252.167	-0.0517578
-252.133	-0.0517731
-252.1	-0.0516663
-252.067	-0.0517731
-252.033	-0.0517807
-252	-0.0515595
-251.967	-0.0518341
-251.933	-0.0518189
-251.9	-0.0517731
-251.867	-0.0518265
-251.833	-0.0516968
-251.8	-0.0520478
-251.767	-0.0518647
-251.733	-0.0520172
-251.7	-0.0519028
-251.667	-0.0521393
-251.633	-0.052269
-251.6	-0.0524521
-251.567	-0.0516816
-251.533	-0.0520401
-251.5	-0.0520401
-251.467	-0.052269
-251.433	-0.0520401
-251.4	-0.052475
-251.367	-0.0523529
-251.333	-0.0521012
-251.3	-0.0520707
-251.267	-0.0522843
-251.233	-0.0519944
-251.2	-0.0522919
-251.167	-0.0527192
-251.133	-0.0522843
-251.1	-0.0524292
-251.067	-0.0524292
-251.033	-0.0524674
-251	-0.0525132
-250.967	-0.0526581
-250.933	-0.0523606
-250.9	-0.0530243
-250.867	-0.0528183
-250.833	-0.0527192
-250.8	-0.0524521
-250.767	-0.0525437
-250.733	-0.052536
-250.7	-0.0526352
-250.667	-0.052536
-250.633	-0.0525055
-250.6	-0.0526657
-250.567	-0.0527497
-250.533	-0.0528412
-250.5	-0.0528183
-250.467	-0.0528946
-250.433	-0.0528641
-250.4	-0.0525895
-250.367	-0.0527802
-250.333	-0.0523758
-250.3	-0.052536
-250.267	-0.0524369
-250.233	-0.0524063
-250.2	-0.052742
-250.167	-0.0527954
-250.133	-0.0525818
-250.1	-0.0523758
-250.067	-0.0526581
-250.033	-0.0525742
-250	-0.0528794
-249.967	-0.0524979
-249.933	-0.0524826
-249.9	-0.0528641
-249.867	-0.0526429
-249.833	-0.05262
-249.8	-0.0526886
-249.767	-0.0524445
-249.733	-0.0526657
-249.7	-0.0529862
-249.667	-0.0528336
-249.633	-0.0531769
-249.6	-0.0526886
-249.567	-0.0528412
-249.533	-0.0531159
-249.5	-0.053299
-249.467	-0.0526657
-249.433	-0.0536576
-249.4	-0.0530472
-249.367	-0.0531006
-249.333	-0.0531769
-249.3	-0.0531006
-249.267	-0.0531006
-249.233	-0.0533066
-249.2	-0.0534439
-249.167	-0.052948
-249.133	-0.0531159
-249.1	-0.0530777
-249.067	-0.053238
-249.033	-0.0536118
-249	-0.0528717
-248.967	-0.0529786
-248.933	-0.0532685
-248.9	-0.0530625
-248.867	-0.0532074
-248.833	-0.053505
-248.8	-0.0529404
-248.767	-0.0529251
-248.733	-0.052948
-248.7	-0.0532685
-248.667	-0.0533219
-248.633	-0.0532914
-248.6	-0.0530777
-248.567	-0.0530854
-248.533	-0.0533448
-248.5	-0.0531617
-248.467	-0.0532151
-248.433	-0.0533142
-248.4	-0.0528717
-248.367	-0.0532761
-248.333	-0.0532914
-248.3	-0.0530548
-248.267	-0.0530854
-248.233	-0.0530091
-248.2	-0.0527802
-248.167	-0.0529175
-248.133	-0.0523224
-248.1	-0.0528336
-248.067	-0.0529099
-248.033	-0.0531235
-248	-0.0527878
-247.967	-0.0529404
-247.933	-0.0528641
-247.9	-0.0526429
-247.867	-0.0527497
-247.833	-0.0529938
-247.8	-0.0527726
-247.767	-0.052948
-247.733	-0.0529404
-247.7	-0.052887
-247.667	-0.0525513
-247.633	-0.0530014
-247.6	-0.0526963
-247.567	-0.0526505
-247.533	-0.0526352
-247.5	-0.0526047
-247.467	-0.0529404
-247.433	-0.0527649
-247.4	-0.0530701
-247.367	-0.0523835
-247.333	-0.0525055
-247.3	-0.052414
-247.267	-0.0525818
-247.233	-0.0524369
-247.2	-0.052475
-247.167	-0.0521851
-247.133	-0.0525818
-247.1	-0.0525971
-247.067	-0.0528183
-247.033	-0.0524903
-247	-0.0524445
-246.967	-0.0528717
-246.933	-0.052681
-246.9	-0.0527039
-246.867	-0.0526429
-246.833	-0.0531693
-246.8	-0.0527268
-246.767	-0.0527726
-246.733	-0.0526123
-246.7	-0.0528717
-246.667	-0.0525437
-246.633	-0.0527954
-246.6	-0.0529633
-246.567	-0.0524903
-246.533	-0.0528412
-246.5	-0.0524826
-246.467	-0.0529557
-246.433	-0.0525971
-246.4	-0.0532608
-246.367	-0.052681
-246.333	-0.052742
-246.3	-0.052414
-246.267	-0.052681
-246.233	-0.0528336
-246.2	-0.0524521
-246.167	-0.0523301
-246.133	-0.0524521
-246.1	-0.0525742
-246.067	-0.0521775
-246.033	-0.0523987
-246	-0.0525208
-245.967	-0.0525513
-245.933	-0.0525513
-245.9	-0.0523377
-245.867	-0.0524063
-245.833	-0.0519638
-245.8	-0.0521164
-245.767	-0.051941
-245.733	-0.0522232
-245.7	-0.0519944
-245.667	-0.0520096
-245.633	-0.0526047
-245.6	-0.0519791
-245.567	-0.0522461
-245.533	-0.0521851
-245.5	-0.052063
-245.467	-0.0521241
-245.433	-0.0523987
-245.4	-0.0519104
-245.367	-0.0523911
-245.333	-0.0519028
-245.3	-0.0519181
-245.267	-0.0519867
-245.233	-0.0517884
-245.2	-0.0521088
-245.167	-0.0517807
-245.133	-0.0517044
-245.1	-0.0518723
-245.067	-0.0516053
-245.033	-0.0523529
-245	-0.0518265
-244.967	-0.052002
-244.933	-0.051857
-244.9	-0.0520859
-244.867	-0.052414
-244.833	-0.0518341
-244.8	-0.0522004
-244.767	-0.0515824
-244.733	-0.0519257
-244.7	-0.0516816
-244.667	-0.0519562
-244.633	-0.051941
-244.6	-0.0517197
-244.567	-0.052002
-244.533	-0.0517197
-244.5	-0.0519181
-244.467	-0.0519562
-244.433	-0.0521698
-244.4	-0.0518189
-244.367	-0.0518952
-244.333	-0.051857
-244.3	-0.0520554
-244.267	-0.0522232
-244.233	-0.0522995
-244.2	-0.0521851
-244.167	-0.052002
-244.133	-0.0522309
-244.1	-0.0521546
-244.067	-0.0519257
-244.033	-0.0521164
-244	-0.0521317
-243.967	-0.0521698
-243.933	-0.0520935
-243.9	-0.052063
-243.867	-0.0521698
-243.833	-0.0522995
-243.8	-0.0520707
-243.767	-0.0523377
-243.733	-0.052414
-243.7	-0.0521698
-243.667	-0.0520325
-243.633	-0.0521241
-243.6	-0.0519715
-243.567	-0.051941
-243.533	-0.0519867
-243.5	-0.0518723
-243.467	-0.0520783
-243.433	-0.0514832
-243.4	-0.05159
-243.367	-0.0513306
-243.333	-0.0516892
-243.3	-0.0518418
-243.267	-0.0515366
-243.233	-0.0515747
-243.2	-0.0516739
-243.167	-0.0513993
-243.133	-0.0517121
-243.1	-0.0516358
-243.067	-0.0515366
-243.033	-0.0513764
-243	-0.0514222
-242.967	-0.0514985
-242.933	-0.0516129
-242.9	-0.0512848
-242.867	-0.0518875
-242.833	-0.0512391
-242.8	-0.0515519
-242.767	-0.0514603
-242.733	-0.0516053
-242.7	-0.0512314
-242.667	-0.0513001
-242.633	-0.0518113
-242.6	-0.0519257
-242.567	-0.0517197
-242.533	-0.0520783
-242.5	-0.052063
-242.467	-0.051941
-242.433	-0.0519791
-242.4	-0.0521012
-242.367	-0.0521546
-242.333	-0.0522995
-242.3	-0.0517578
-242.267	-0.0521927
-242.233	-0.0515137
-242.2	-0.0519333
-242.167	-0.0518952
-242.133	-0.0521164
-242.1	-0.0518265
-242.067	-0.0516129
-242.033	-0.051941
-242	-0.0514222
-241.967	-0.0520783
-241.933	-0.0516587
-241.9	-0.051857
-241.867	-0.0516663
-241.833	-0.0516281
-241.8	-0.0517197
-241.767	-0.0520249
-241.733	-0.0515519
-241.7	-0.0518189
-241.667	-0.0515213
-241.633	-0.0520325
-241.6	-0.0516892
-241.567	-0.0518418
-241.533	-0.0518341
-241.5	-0.0519333
-241.467	-0.0522461
-241.433	-0.0518189
-241.4	-0.0519181
-241.367	-0.0517807
-241.333	-0.0518418
-241.3	-0.0520707
-241.267	-0.0524903
-241.233	-0.0523453
-241.2	-0.0517426
-241.167	-0.0521775
-241.133	-0.0518723
-241.1	-0.0522004
-241.067	-0.0518494
-241.033	-0.0518952
-241	-0.0519181
-240.967	-0.0517502
-240.933	-0.0520554
-240.9	-0.0517731
-240.867	-0.0515366
-240.833	-0.051735
-240.8	-0.0518418
-240.767	-0.0519562
-240.733	-0.051735
-240.7	-0.0517884
-240.667	-0.0515976
-240.633	-0.0514145
-240.6	-0.0515976
-240.567	-0.0520707
-240.533	-0.0516205
-240.5	-0.0520783
-240.467	-0.0519562
-240.433	-0.052208
-240.4	-0.051735
-240.367	-0.0519104
-240.333	-0.0519791
-240.3	-0.0520935
-240.267	-0.0518494
-240.233	-0.0520401
-240.2	-0.0520935
-240.167	-0.0518341
-240.133	-0.0522156
-240.1	-0.0521927
-240.067	-0.0523529
-240.033	-0.0520325
-240	-0.0520478
-239.967	-0.0523911
-239.933	-0.0526352
-239.9	-0.0524445
-239.867	-0.0527573
-239.833	-0.0521698
-239.8	-0.0527878
-239.767	-0.0528183
-239.733	-0.0529862
-239.7	-0.0529786
-239.667	-0.0527344
-239.633	-0.0527573
-239.6	-0.0527192
-239.567	-0.0523377
-239.533	-0.0530091
-239.5	-0.0528717
-239.467	-0.0528107
-239.433	-0.0528336
-239.4	-0.052948
-239.367	-0.0530014
-239.333	-0.0527497
-239.3	-0.0527039
-239.267	-0.0526886
-239.233	-0.0529709
-239.2	-0.0529633
-239.167	-0.0529023
-239.133	-0.0530167
-239.1	-0.0528107
-239.067	-0.0527954
-239.033	-0.0528794
-239	-0.0531159
-238.967	-0.0529557
-238.933	-0.0530777
-238.9	-0.0530548
-238.867	-0.0533295
-238.833	-0.0533524
-238.8	-0.053772
-238.767	-0.0532074
-238.733	-0.0534058
-238.7	-0.0530472
-238.667	-0.0532303
-238.633	-0.0530777
-238.6	-0.0535202
-238.567	-0.0528565
-238.533	-0.0534439
-238.5	-0.0532914
-238.467	-0.0530625
-238.433	-0.0530243
-238.4	-0.0528946
-238.367	-0.0531235
-238.333	-0.0530472
-238.3	-0.0530625
-238.267	-0.0529175
-238.233	-0.0528412
-238.2	-0.052826
-238.167	-0.0530854
-238.133	-0.0522766
-238.1	-0.0529328
-238.067	-0.0526886
-238.033	-0.053154
-238	-0.0527268
-237.967	-0.0527497
-237.933	-0.0529709
-237.9	-0.0525132
-237.867	-0.0525437
-237.833	-0.0530167
-237.8	-0.0527954
-237.767	-0.0528717
-237.733	-0.0526505
-237.7	-0.0529099
-237.667	-0.0528946
-237.633	-0.0527268
-237.6	-0.0527115
-237.567	-0.053032
-237.533	-0.0528641
-237.5	-0.053032
-237.467	-0.0531159
-237.433	-0.0525666
-237.4	-0.0530701
-237.367	-0.0528183
-237.333	-0.0529251
-237.3	-0.0530777
-237.267	-0.0527573
-237.233	-0.0528031
-237.2	-0.0526963
-237.167	-0.0529404
-237.133	-0.0524826
-237.1	-0.052681
-237.067	-0.0528412
-237.033	-0.0528412
-237	-0.0529328
-236.967	-0.0529099
-236.933	-0.0526505
-236.9	-0.0525437
-236.867	-0.0524674
-236.833	-0.0526047
-236.8	-0.0523377
-236.767	-0.0525513
-236.733	-0.0526276
-236.7	-0.052681
-236.667	-0.0522995
-236.633	-0.0524369
-236.6	-0.0524216
-236.567	-0.0525208
-236.533	-0.0526657
-236.5	-0.0527954
-236.467	-0.0527878
-236.433	-0.0525437
-236.4	-0.0525437
-236.367	-0.052681
-236.333	-0.052887
-236.3	-0.0526123
-236.267	-0.0527039
-236.233	-0.0524292
-236.2	-0.0528336
-236.167	-0.0527497
-236.133	-0.0524674
-236.1	-0.0526581
-236.067	-0.0527115
-236.033	-0.0526657
-236	-0.0527573
-235.967	-0.0529175
-235.933	-0.0528031
-235.9	-0.0526123
-235.867	-0.0529328
-235.833	-0.0525818
-235.8	-0.0526047
-235.767	-0.0525971
-235.733	-0.0524674
-235.7	-0.0528565
-235.667	-0.0528336
-235.633	-0.0526886
-235.6	-0.0525895
-235.567	-0.0523377
-235.533	-0.0522461
-235.5	-0.052063
-235.467	-0.0527802
-235.433	-0.0519867
-235.4	-0.0520249
-235.367	-0.0520401
-235.333	-0.0522614
-235.3	-0.0521241
-235.267	-0.0523835
-235.233	-0.0523606
-235.2	-0.0523224
-235.167	-0.052414
-235.133	-0.0521927
-235.1	-0.0523224
-235.067	-0.0521622
-235.033	-0.0521469
-235	-0.0523301
-234.967	-0.0525971
-234.933	-0.0523224
-234.9	-0.0524369
-234.867	-0.052948
-234.833	-0.0521698
-234.8	-0.0523758
-234.767	-0.0520325
-234.733	-0.0525208
-234.7	-0.0522385
-234.667	-0.0521393
-234.633	-0.051941
-234.6	-0.0521164
-234.567	-0.0521012
-234.533	-0.0520325
-234.5	-0.0522232
-234.467	-0.0522309
-234.433	-0.0520859
-234.4	-0.0521012
-234.367	-0.0523301
-234.333	-0.0519028
-234.3	-0.0523224
-234.267	-0.0519562
-234.233	-0.0521469
-234.2	-0.0522004
-234.167	-0.0522004
-234.133	-0.0519638
-234.1	-0.0519638
-234.067	-0.0518494
-234.033	-0.0519257
-234	-0.0518113
-233.967	-0.0516281
-233.933	-0.0518723
-233.9	-0.0514298
-233.867	-0.051941
-233.833	-0.0518341
-233.8	-0.0514985
-233.767	-0.0517578
-233.733	-0.0518494
-233.7	-0.0519181
-233.667	-0.0516205
-233.633	-0.0517197
-233.6	-0.0516205
-233.567	-0.0515137
-233.533	-0.0515519
-233.5	-0.0518418
-233.467	-0.051384
-233.433	-0.0518036
-233.4	-0.0514298
[truncated: 61,002 more rows]

## Sheet: Fig. 3c, e
S/N of SUA
Region	Layer	S/N heat	S/N tactile		Region	Layer	S/N heat	S/N tactile
Dys	L2/3	4.22222	4		BF	L2/3	0.971111	5.71343
Dys	L2/3	1.16865	1.0672		BF	L2/3	1.52196	4.07336
Dys	L2/3	1.70513	1.17271		BF	L2/3	3.23704	0.956522
Dys	L2/3	1.11587	6.73968		BF	L2/3	2.63889	3.68077
Dys	L2/3	1.86984	0.875622		BF	L2/3	1.65873	3.34867
Dys	L2/3	1.40741	1.95556		BF	L2/3	2.59829	8
Dys	L2/3	2.11111	1.06796		BF	L2/3	2.15021	3.17209
Dys	L2/3	1.43939	0.705802		BF	L2/3	1.58333	6.09529
Dys	L2/3	4.0303	0.649789		BF	L2/3	0.753968	13.2978
Dys	L2/3	4.57407	1		BF	L2/3	1.70899	0.570886
Dys	L2/3	2.05962	0.360656		BF	L2/3	2.11111	5.79738
Dys	L2/3	7.17778	0.396396		BF	L2/3	0.768306	3.78025
Dys	L2/3	1.40741	1.06667		BF	L2/3	1.03138	1.9602
Dys	L2/3	1.47287	2.59111		BF	L2/3	0.351852	0.325926
Dys	L2/3	1.40741	0.564776		BF	L2/3	1.05556	4.76667
Dys	L2/3	1.05556	1		BF	L2/3	0.388889	3.49643
Dys	L2/3	1.81556	2.12348		BF	L2/3	1.82323	3.67595
Dys	L2/3	1.32698	1.13084		BF	L2/3	0.462287	1.4736
Dys	L2/3	2.19444	1.2051		BF	L2/3	0.850309	0.966914
Dys	L2/3	0.703704	12		BF	L2/3	0.087963	1.45209
Dys	L2/3	2.47826	2.72381		BF	L2/3	0.126667	4.9632
Dys	L2/3	0.527778	3.89815		BF	L2/3	0.681004	3.12632
Dys	L2/3	1.26667	1.94937		BF	L2/3	1.58333	1.40735
Dys	L2/3	1.17284	4.13333		BF	L2/3	0.791667	3.66371
Dys	L2/3	1.05556	3.9763		BF	L2/3	0.154472	4.02591
Dys	L2/3	1.20635	2.4219		BF	L2/3	0.124183	4.49635
Dys	L2/3	2.80128	4.47537		BF	L2/3	0.263889	2.36296
Dys	L2/3	5.18182	0.734741		BF	L2/3	0.703704	0.5
Dys	L2/3	0.844444	0.625137		BF	L2/3	0.487179	1.29412
Dys	L2/3	0.625514	0.768932		BF	L2/3	1.00966	1.74286
Dys	L2/3	0.659722	1.02577		BF	L2/3	0.502646	0.546995
Dys	L2/3	0.351852	3.11852		BF	L2/3	0.351852	1.4481
Dys	L2/3	7.38889	1.57793		BF	L2/3	0.211111	1.77941
Dys	L2/3	0.100529	0.392857		BF	L2/3	0.263889	1.00909
Dys	L2/3	0.351852	1.13793		BF	L2/3	0.124183	1.37049
Dys	L2/3	1.86984	1.36471		BF	L2/3	0.253333	5.1
Dys	L2/3	0.460606	4.75676		BF	L2/3	0.436782	2.33224
Dys	L2/3	1.40741	1.35882		BF	L2/3	0.140741	2
Dys	L2/3	4.07143	0.13253		BF	L2/3	0.48254	0.99562
Dys	L2/3	3.16667	3.28358		BF	L2/3	0.189055	2.2559
Dys	L2/3	0.301587	5.5		BF	L2/3	0.959596	0.684444
Dys	L2/3	0.703704	2.00702		BF	L2/3	0.730769	1.9963
Dys	L2/3	1.05556	2.53		BF	L2/3	0.301587	1.23309
Dys	L2/3	3.82639	2.5703		BF	L2/3	1.05556	4.33128
Dys	L2/3	3.16667	1.29938		BF	L2/3	0.168889	5.34286
Dys	L2/3	1.58333	1.32427		BF	L2/3	0.234568	0.494382
Dys	L2/3	3.74147	1.06835		BF	L2/3	0.191919	1.33913
Dys	L2/3	8.14286	1		BF	L2/3	0.100529	0.392857
Dys	L2/3	2.81481	1.68235		BF	L2/3	0.301587	10
Dys	L2/3	3.78036	1.27536		BF	L2/3	0.257453	3.25378
Dys	L2/3	0.804233	2.58824		BF	L2/3	4.07143	0.13253
Dys	L2/3	1.78632	0.758621		BF	L2/3	0.301587	5.5
Dys	L2/3	2.51323	2.75		BF	L2/3	1.05556	1.25
Dys	L2/3	0.527778	4.4		BF	L2/3	0.150794	1.95754
Dys	L2/3	3.16667	2.66667		BF	L2/3	1.26667	1.93243
Dys	L2/3	0.603175	2.86957		BF	L2/3	1.80952	1.83333
Dys	L2/3	1.05556	2.57143		BF	L2/3	0.351852	2.58596
Dys	L2/3	1.40741	0.241758		BF	L2/3	0.891358	0.904294
Dys	L2/3	2.63889	2		BF	L2/3	0.844444	0.956522
Dys	L2/3	2.74074	1.33333		BF	L2/3	0.234568	6.05714
Dys	L2/3	2.81481	0.763006		BF	L2/3	0.172336	4
Dys	L2/3	1.91005	4		BF	L2/3	0.570571	1.37694
Dys	L2/3	1.75926	2.62687		BF	L2/3	7.38889	0.19469
Dys	L2/3	3.92063	0.333333		BF	L2/3	0.422222	7.65926
Dys	L2/3	1.58333	1.24823		BF	L2/3	0.422222	1.97436
Dys	L2/3	1.94618	2.60268		BF	L2/3	0.422222	0.653465
Dys	L2/3	0.436782	0.846154		BF	L2/3	0.777778	1.54
Dys	L2/3	1.16785	0.632877		BF	L2/3	0.383838	0.589905
Dys	L2/3	1.90209	1.30952		BF	L2/3	1.37037	0.66
Dys	L2/3	1.78632	1.51398		BF	L2/3	0.703704	2.42561
Dys	L2/3	1.58333	3.3679		BF	L2/3	0.234568	4.78261
Dys	L2/3	1.73187	1.71233		BF	L2/3	2.11111	1
Dys	L2/3	1.36601	0.849123		BF	L2/3	0.603175	1.08791
Dys	L2/3	1.69253	0.973209		BF	L2/3	2.21667	0.428571
Dys	L2/3	2.90278	2.5		BF	L2/3	1.27778	1.66557
Dys	L2/3	1.71528	1.19004		BF	L2/3	7.03704	6
Dys	L2/3	3.16667	1		BF	L2/3	1.68889	7.7963
Dys	L2/3	1.61438	0.831111		BF	L2/3	2.11111	1.83333
Dys	L2/3	0.904762	1.0888		BF	L2/3	0.767677	4.98667
Dys	L2/3	1.23148	4		BF	L2/3	1.09371	1.71592
Dys	L2/3	1.17284	0.614525		BF	L2/3	1.84722	7.02687
Dys	L2/3	0.819237	2.10474		BF	L2/3	2.28704	3.66667
Dys	L2/3	0.100529	0.396721		BF	L2/3	0.959596	2.92
Dys	L2/3	0.555556	3.7664		BF	L2/3	1.09465	2.4
Dys	L2/3	0.811966	0.628571		BF	L2/3	1.05556	2.74842
Dys	L2/3	2.11111	4.90619		BF	L2/3	1.77778	1.1
Dys	L2/3	1.66667	5.0673		BF	L2/3	0.659722	2.4861
Dys	L2/3	2.24306	3.07448		BF	L2/3	0.90202	3.14384
Dys	L2/3	0.820988	1.53821		BF	L2/3	0.642512	4.125
Dys	L2/3	2.81481	1.36552		BF	L2/3	0.361905	0.504459
Dys	L2/3	1.31944	1.03529		BF	L2/3	1.05556	5.99715
Dys	L2/3	1.11765	14.1429		BF	L2/3	4.92593	5.61333
Dys	L2/3	12.3333	0.956522		BF	L2/3	0.395833	0.765217
Dys	L2/3	2.95556	1.54		BF	L2/3	2.32222	3.22143
Dys	L2/3	2.50943	2		BF	L2/3	0.754882	1.94907
Dys	L2/3	1.55556	0.431373		BF	L2/3	2.11111	1.77713
					BF	L2/3	1.05556	0.825
					BF	L2/3	1.1875	3.05922

## Sheet: Fig. 3d
	Cell count
	L2/3		L5a		L5b
Temp (deg)	BF	Dys	BF	Dys	BF	Dys
<=32	50	32	23	12	11	10
33	1	2	3	0	3	0
34	3	2	1	1	4	0
35	1	3	2	4	1	2
36	0	0	0	2	0	0
37	4	1	1	0	1	0
38	0	5	0	0	0	0
39	4	8	2	1	1	1
40	1	1	2	2	0	0
41	2	2	3	2	1	2
42	6	14	9	4	3	0
43	2	4	7	2	0	3
44	5	10	9	8	6	9
45	3	3	2	3	1	2
46	3	6	6	2	2	0
47	1	0	3	2	2	0
48	5	3	3	0	4	0
49	3	0	1	0	0	2
50	0	0	0	0	0	0

## Sheet: Fig. 5b
	Speed (normalized to max)
Time (sec)	innH	noxH
-0.6	0.114076	0.00502035
-0.57	0.198058	0.00549593
-0.54	0.107744	0.00514966
-0.51	0.150415	0.00496233
-0.48	0.0971361	0.00529936
-0.45	0.0905572	0.00495178
-0.42	0.157533	0.00478289
-0.39	0.0996362	0.00501071
-0.36	0.140811	0.00502012
-0.33	0.100477	0.00526958
-0.3	0.107266	0.00493411
-0.27	0.15297	0.00487312
-0.24	0.0657617	0.0051794
-0.21	0.0996864	0.00535593
-0.18	0.0837228	0.00496581
-0.15	0.0515601	0.00482487
-0.12	0.0698465	0.00525019
-0.09	0.0465158	0.0048189
-0.06	0.0822989	0.00497022
-0.03	0.0403742	0.00548898
0	0.0611926	0.00489723
0.03	0.0806049	0.00544925
0.06	0.13664	0.00536752
0.09	0.0980873	0.00538374
0.12	0.0861013	0.00518501
0.15	0.131075	0.00520757
0.18	0.201347	0.00563602
0.21	0.142051	0.00580007
0.24	0.0485277	0.00564077
0.27	0.0912256	0.00539897
0.3	0.0342202	0.00532925
0.33	0.0852142	0.00545373
0.36	0.133109	0.0051921
0.39	0.191181	0.00546749
0.42	0.222799	0.00569068
0.45	0.227178	0.00536862
0.48	0.228183	0.00564323
0.51	0.256244	0.00569649
0.54	0.237537	0.00564966
0.57	0.20838	0.00830663
0.6	0.1913	0.148595
0.63	0.160533	0.416917
0.66	0.136941	0.416291
0.69	0.0956984	0.246257
0.72	0.0708704	0.165151
0.75	0.0580227	0.0844924
0.78	0.0531692	0.0372985
0.81	0.0499374	0.0204128
0.84	0.0484857	0.0215942
0.87	0.0467789	0.0238376
0.9	0.0492632	0.0236532
0.93	0.0450177	0.0230785
0.96	0.0449747	0.0297362
0.99	0.0457481	0.0292918
1.02	0.0409264	0.0291132
1.05	0.0409436	0.0266998
1.08	0.0414496	0.0275593
1.11	0.0368542	0.0267127
1.14	0.034565	0.0267932
1.17	0.0340354	0.159018
1.2	0.0341118	0.0697729
1.23	0.0331761	0.0521512
1.26	0.0328218	0.0515798
1.29	0.0326522	0.0725999
1.32	0.0309542	0.0576878
1.35	0.0304051	0.0644198
1.38	0.0292476	0.146431
1.41	0.0266612	0.172047
1.44	0.0259473	0.328268
1.47	0.0236745	0.292212
1.5	0.0203613	0.148702
1.53	0.0181259	0.08773
1.56	0.0179921	0.419144
1.59	0.0151149	0.186802
1.62	0.01394	0.22256
1.65	0.0155581	0.102739
1.68	0.0138481	0.0683543
1.71	0.0134133	0.0456281
1.74	0.0164024	0.0545538
1.77	0.0168097	0.0596758
1.8	0.0165506	0.0911327
1.83	0.0193109	0.179026
1.86	0.0219096	0.176804
1.89	0.022028	0.170044
1.92	0.0249105	0.179099
1.95	0.0243113	0.223339
1.98	0.0254309	0.249535
2.01	0.0274801	0.274707
2.04	0.0272673	0.362804
2.07	0.0260571	0.254683
2.1	0.0294751	0.261638
2.13	0.0292301	0.354919
2.16	0.0299318	0.222932
2.19	0.0319874	0.131612
2.22	0.0325791	0.623046
2.25	0.0298855	0.249446
2.28	0.0334202	0.347518
2.31	0.0339953	0.341872
2.34	0.0350984	0.267278
2.37	0.0375421	0.199012
2.4	0.0360312	0.156877
2.43	0.0347707	0.202476
2.46	0.0356971	0.151183
2.49	0.0378987	0.184353
2.52	0.0371717	0.152618
2.55	0.0400569	0.249145
2.58	0.0392152	0.222253
2.61	0.0382851	0.067842
2.64	0.0411207	0.0787588
2.67	0.0397102	0.0366418
2.7	0.0395491	0.331965
2.73	0.0420721	0.353352
2.76	0.0417984	0.219122
2.79	0.0418768	0.088192
2.82	0.0413363	0.19647
2.85	0.0431511	0.225389
2.88	0.0440078	0.250675
2.91	0.0473548	0.177172
2.94	0.0471815	0.102419
2.97	0.0517001	0.048667
3	0.0527265	0.129116
3.03	0.0505507	0.197188
3.06	0.0517003	0.312602
3.09	0.0539242	0.200528
3.12	0.0567171	0.172692
3.15	0.0594533	0.189714
3.18	0.0561511	0.150014
3.21	0.0549944	0.241965
3.24	0.0536927	0.250344
3.27	0.0586486	0.116109
3.3	0.058696	0.036429
3.33	0.0588236	0.0741091
3.36	0.0603645	0.195195
3.39	0.0553838	0.339562
3.42	0.059021	0.0584021
3.45	0.0583057	0.277379
3.48	0.0589803	0.258314
3.51	0.0584309	0.179824
3.54	0.0567349	0.134484
3.57	0.0546107	0.124369
3.6	0.0569464	0.105279
3.63	0.0588081	0.031782
3.66	0.0598374	0.2044
3.69	0.0590167	0.283654
3.72	0.0533857	0.162559
3.75	0.0487306	0.0813714
3.78	0.047445	0.153821
3.81	0.0461244	0.145963
3.84	0.0476873	0.11595
3.87	0.0450548	0.237098
3.9	0.0434415	0.0493032
3.93	0.0450346	0.121141
3.96	0.0439989	0.197199
3.99	0.0413913	0.0728295
4.02	0.0375538	0.124892
4.05	0.0349502	0.132473
4.08	0.0338163	0.184787
4.11	0.0315216	0.283938
4.14	0.0316278	0.189983
4.17	0.030362	0.276875
4.2	0.0313622	0.233335
4.23	0.0330264	0.177829
4.26	0.0314662	0.1107
4.29	0.0298334	0.109692
4.32	0.0260877	0.090514
4.35	0.0240326	0.0502014
4.38	0.023587	0.0152336
4.41	0.0231984	0.0118789
4.44	0.023436	0.0101818
4.47	0.0226093	0.0106729
4.5	0.022482	0.0172627
4.53	0.022904	0.0106778
4.56	0.0211812	0.0328639
4.59	0.0209451	0.047993
4.62	0.0213214	0.0421383
4.65	0.0206664	0.03748
4.68	0.0193058	0.025191
4.71	0.0172988	0.0136119
4.74	0.0187078	0.00862052
4.77	0.0187343	0.0106494
4.8	0.0180821	0.0176608
4.83	0.0162864	0.0148082
4.86	0.0153975	0.010881
4.89	0.0153225	0.00898409
4.92	0.0145538	0.0123624
4.95	0.0144695	0.015485
4.98	0.0137038	0.00948051
5.01	0.0125461	0.0094991
5.04	0.0125082	0.0110845
5.07	0.0118293	0.00961776
5.1	0.0125549	0.0143664
5.13	0.0125036	0.0143603
5.16	0.0114622	0.0112692
5.19	0.010396	0.0200779
5.22	0.0091154	0.0166682
5.25	0.00889216	0.068011
5.28	0.00844319	0.199557
5.31	0.00846887	0.23993
5.34	0.00881683	0.248978
5.37	0.00871477	0.22327
5.4	0.00808139	0.204052
5.43	0.00792342	0.169753
5.46	0.00716968	0.142853
5.49	0.00605049	0.108663
5.52	0.00579411	0.0776959
5.55	0.00525294	0.0200411
5.58	0.0051264	0.0107622
5.61	0.00505267	0.0100996
5.64	0.005822	0.0115234
5.67	0.00605967	0.00922697
5.7	0.00597488	0.00898952
5.73	0.00485435	0.00980381
5.76	0.00407985	0.0156286
5.79	0.00394013	0.026143
5.82	0.00372249	0.0351403
5.85	0.00367902	0.0333449
5.88	0.00428078	0.040277
5.91	0.0038693	0.0404464
5.94	0.00390596	0.0305449
5.97	0.0039846	0.0190073
6	0.00353438	0.0163088
6.03	0.00335316	0.01438
6.06	0.00353747	0.0136124
6.09	0.00331522	0.0114182
6.12	0.00308343	0.0103787
6.15	0.00316546	0.0104272
6.18	0.00338077	0.00938288
6.21	0.00304199	0.0123028
6.24	0.00326391	0.00930776
6.27	0.00325575	0.0165838
6.3	0.00335546	0.0120438
6.33	0.00415498	0.0163181
6.36	0.00378115	0.0114288
6.39	0.00328915	0.0126406
6.42	0.00345042	0.0138773
6.45	0.00361794	0.0172949
6.48	0.00330302	0.0270636
6.51	0.00364607	0.0162096
6.54	0.0042612	0.0150231
6.57	0.00410028	0.0298069
6.6	0.0045659	0.02524
6.63	0.00489452	0.0311789
6.66	0.00411157	0.0307433
6.69	0.00412649	0.112515
6.72	0.00417838	0.20656
6.75	0.00402388	0.239491
6.78	0.00437368	0.271681
6.81	0.00457909	0.257176
6.84	0.00449727	0.244341
6.87	0.00439544	0.181474
6.9	0.00429941	0.216106
6.93	0.00431794	0.152718
6.96	0.00472691	0.159204
6.99	0.00481847	0.138325
7.02	0.00434466	0.0784859
7.05	0.00427055	0.0325247
7.08	0.00452749	0.0277531
7.11	0.00459056	0.048974
7.14	0.00452544	0.0217314
7.17	0.00444116	0.0178851
7.2	0.00401877	0.0119583
7.23	0.00459574	0.0115002
7.26	0.00485613	0.0101943
7.29	0.00433784	0.0112556
7.32	0.00405726	0.0104608
7.35	0.00469943	0.0104942
7.38	0.00444918	0.0183115
7.41	0.00448962	0.0178776
7.44	0.00455051	0.0304557
7.47	0.00435081	0.0229224
7.5	0.00403081	0.0128985
7.53	0.00438741	0.0136928
7.56	0.00422516	0.0256544
7.59	0.00439538	0.0289008
7.62	0.00483101	0.0402105
7.65	0.0040199	0.078792
7.68	0.00372247	0.102756
7.71	0.00385983	0.149607
7.74	0.00373451	0.126918
7.77	0.00435112	0.146929
7.8	0.00465454	0.131103
7.83	0.00402722	0.104674
7.86	0.00344413	0.113465
7.89	0.00376332	0.0870608
7.92	0.00373242	0.12918
7.95	0.00348901	0.110001
7.98	0.00364519	0.0552637
8.01	0.00360232	0.042199
8.04	0.00368471	0.0290021
8.07	0.00391321	0.0213474
8.1	0.00394059	0.0141861
8.13	0.00372673	0.0121928
8.16	0.00362835	0.0106074
8.19	0.00331555	0.0155535
8.22	0.00336239	0.0186173
8.25	0.00324227	0.0211951
8.28	0.00336691	0.0202591
8.31	0.00346477	0.0394732
8.34	0.00330939	0.0217547
8.37	0.00339706	0.0195844
8.4	0.0032767	0.0312237
8.43	0.00337906	0.0171301
8.46	0.00332311	0.0524621
8.49	0.00335533	0.137077
8.52	0.0033152	0.150214
8.55	0.00323	0.161931
8.58	0.00319902	0.129192
8.61	0.00311255	0.120464
8.64	0.00325831	0.149546
8.67	0.00328911	0.0868025
8.7	0.00305264	0.0251468
8.73	0.00339137	0.0237107
8.76	0.00327013	0.0238654
8.79	0.00319506	0.0171241
8.82	0.00329714	0.0324929
8.85	0.00331446	0.0397584
8.88	0.00315623	0.163223
8.91	0.00333131	0.320392
8.94	0.00325086	0.379029
8.97	0.00330059	0.376621
9	0.00339699	0.31624

## Sheet: Fig. 5c
	No.Stim		innH		noxH
Time	Mean	s.e.m.	Mean	s.e.m.	Mean	s.e.m.
-0.6	-0.124371	0.144187	-0.0620769	0.122831	-0.0109645	0.183646
-0.57	-0.0148237	0.180591	0.0379149	0.136345	-0.0168613	0.191838
-0.54	0.016662	0.196499	-0.0621352	0.0526754	-0.0340335	0.1678
-0.51	-0.0416216	0.172254	-0.0757688	0.068768	0.0709852	0.172683
-0.48	-0.152342	0.148823	-0.0184425	0.064419	-0.0524285	0.15587
-0.45	-0.220845	0.101748	-0.0552044	0.0819049	-0.0939223	0.145952
-0.42	-0.157565	0.120925	-0.0430519	0.104457	-0.119764	0.123624
-0.39	-0.254864	0.085919	-0.0506153	0.0764594	-0.037208	0.1188
-0.36	-0.22877	0.131024	-0.036541	0.0610833	-0.066465	0.122028
-0.33	-0.11255	0.0962768	-0.0678097	0.0485029	-0.0199956	0.150471
-0.3	-0.0515344	0.114962	-0.0827699	0.0672362	0.0328794	0.115785
-0.27	-0.0182738	0.140639	-0.06397	0.122983	0.0595309	0.184524
-0.24	-0.0774021	0.154734	-0.189688	0.0847314	0.0090523	0.15901
-0.21	-0.0309207	0.130629	-0.126351	0.112846	-0.00903804	0.126721
-0.18	0.0459349	0.112235	-0.0953848	0.083829	-0.0483537	0.126303
-0.15	0.0810368	0.0917758	-0.0396815	0.107263	-0.0534422	0.155772
-0.12	0.0211847	0.0652396	-0.0834745	0.0826083	-0.139283	0.0881799
-0.09	0.0120194	0.0660268	-0.0046536	0.140331	-0.0793518	0.108265
-0.06	-0.0103922	0.0454972	-0.00350449	0.113887	-0.0717065	0.146036
-0.03	-0.00622172	0.0469673	-0.145454	0.0884444	-0.0934328	0.0895024
0	-0.118189	0.0840372	-0.143455	0.0896958	-0.154475	0.0976736
0.03	-0.113525	0.0859749	-0.00291374	0.0935138	-0.0572476	0.110866
0.06	-0.0866074	0.0770135	-0.0933968	0.0134023	-0.0191118	0.108618
0.09	-0.0281836	0.112419	-0.125136	0.0742525	0.00838903	0.178092
0.12	-0.0625642	0.123196	-0.156526	0.09197	0.00504212	0.111413
0.15	-0.027794	0.124151	0.0156524	0.10405	-0.0385706	0.116946
0.18	-0.0500708	0.105823	-0.00819834	0.122321	0.0300836	0.103536
0.21	-0.0849624	0.0838559	-0.0862319	0.0801725	0.102637	0.142
0.24	-0.0574688	0.084951	-0.108292	0.131074	0.160826	0.134445
0.27	-0.0416403	0.0808768	-0.167158	0.105687	0.113699	0.121881
0.3	0.0251441	0.110473	-0.219603	0.0789483	0.0345118	0.151633
0.33	-0.073786	0.153579	-0.109203	0.101952	0.0460009	0.154508
0.36	-0.0690766	0.146769	-0.000890126	0.142945	0.00176761	0.106054
0.39	-0.0875985	0.105839	-0.00584425	0.137487	0.153632	0.188444
0.42	0.0441881	0.114301	0.0264079	0.143059	0.250725	0.192525
0.45	0.045162	0.0821523	0.138127	0.194952	0.105418	0.1332
0.48	-0.0478338	0.102391	0.230314	0.249229	0.0576315	0.113139
0.51	-0.110386	0.129371	0.229384	0.29118	-0.0460336	0.0852658
0.54	-0.106414	0.119615	0.13698	0.303444	0.0289402	0.11608
0.57	-0.0754096	0.119557	0.0502843	0.256003	0.105183	0.11047
0.6	-0.0554193	0.152556	0.0879173	0.280886	0.125357	0.0735784
0.63	-0.0967302	0.209205	0.105321	0.277442	0.0636337	0.0701728
0.66	-0.0375223	0.221839	0.223724	0.366121	0.182039	0.146613
0.69	-0.0111846	0.161785	0.0454725	0.234725	0.189994	0.195022
0.72	-0.0183003	0.144113	-0.0123967	0.217682	0.22925	0.206968
0.75	-0.143623	0.167081	-0.036941	0.161251	0.392156	0.238909
0.78	-0.0779438	0.136457	-0.118134	0.136772	0.482947	0.251878
0.81	-0.0151044	0.112264	-0.0679936	0.112781	0.391698	0.219282
0.84	-0.0048978	0.0742485	-0.100537	0.117898	0.360051	0.246356
0.87	-0.0884843	0.113895	-0.0231097	0.124843	0.372694	0.322704
0.9	-0.114678	0.0948378	0.131477	0.254021	0.334772	0.203485
0.93	-0.131568	0.0748474	0.0561845	0.218313	0.358617	0.196555
0.96	-0.0596382	0.112798	0.0708028	0.268261	0.178924	0.191213
0.99	0.0949091	0.116605	-0.00903142	0.186913	0.133899	0.109565
1.02	0.0714834	0.119733	-0.0286454	0.14033	0.306168	0.158232
1.05	0.0158703	0.150619	0.11142	0.220692	0.273071	0.0990977
1.08	-0.00472796	0.119147	-0.00714299	0.106708	0.278762	0.132323
1.11	0.0104174	0.175588	0.161154	0.184837	0.316624	0.183785
1.14	-0.0218188	0.118889	0.227912	0.24	0.350916	0.226582
1.17	-0.0152674	0.105451	0.184401	0.198065	0.388732	0.136894
1.2	-0.0375539	0.0788243	0.113796	0.160262	0.522985	0.162574
1.23	-0.0737942	0.106254	0.0633984	0.139733	0.63236	0.160944
1.26	-0.113164	0.091089	0.0688915	0.107086	0.89517	0.17576
1.29	-0.140144	0.0500626	0.292691	0.236116	0.944386	0.254433
1.32	-0.179458	0.0678688	0.273028	0.175147	0.695889	0.195515
1.35	-0.155767	0.0952789	0.155261	0.134098	0.591302	0.21671
1.38	-0.108805	0.0847028	0.122462	0.100751	0.756686	0.221605
1.41	-0.184303	0.0701769	0.107542	0.121637	0.559213	0.225213
1.44	-0.190968	0.0613994	0.143344	0.143713	0.577707	0.221388
1.47	-0.106155	0.0527943	0.113735	0.10958	0.718711	0.161849
1.5	-0.0764431	0.108495	0.209152	0.235329	0.595941	0.148747
1.53	-0.207661	0.0865116	0.192002	0.153159	0.388989	0.163555
1.56	-0.19542	0.0726298	0.200866	0.0572355	0.416693	0.10973
1.59	-0.265991	0.0667526	0.209902	0.0744208	0.611235	0.139611
1.62	-0.307964	0.0573234	0.0965612	0.0885113	0.594394	0.187385
1.65	-0.234984	0.0969594	0.221053	0.156616	0.581608	0.175207
1.68	-0.182676	0.100328	0.300701	0.160669	0.649787	0.184298
1.71	-0.210226	0.0719914	0.399468	0.182523	0.765195	0.208211
1.74	-0.203873	0.0806218	0.277306	0.0878781	0.744224	0.305224
1.77	-0.202935	0.0845618	0.263	0.111133	0.731043	0.185995
1.8	-0.193678	0.101931	0.29413	0.132901	0.765297	0.138925
1.83	-0.143781	0.126397	0.15583	0.102667	0.788786	0.183227
1.86	-0.149046	0.125147	0.00613107	0.0684579	0.780321	0.206854
1.89	-0.217917	0.0795552	0.157209	0.110975	0.826818	0.260086
1.92	-0.229336	0.0575818	0.107684	0.09906	0.819308	0.235549
1.95	-0.251035	0.0781019	0.162154	0.122431	0.830708	0.256853
1.98	-0.244705	0.0754293	0.127895	0.117313	0.627477	0.191164
2.01	-0.195903	0.0684346	0.124831	0.0683065	0.839624	0.200141
2.04	-0.15577	0.0751516	0.343794	0.1309	0.689054	0.174364
2.07	-0.0888278	0.0685171	0.212811	0.152069	0.932292	0.201187
2.1	-0.0761528	0.0694567	0.213761	0.0965115	0.840492	0.240066
2.13	-0.0343337	0.0762593	0.274667	0.151089	1.008	0.183465
2.16	-0.0211878	0.0964786	0.294491	0.187277	0.797908	0.156732
2.19	0.00764531	0.137209	0.294661	0.131946	0.863887	0.172299
2.22	0.0286796	0.156488	0.227314	0.0780384	0.892039	0.22329
2.25	-0.0219285	0.0972335	0.134908	0.0780687	0.944879	0.151661
2.28	0.052551	0.10852	0.12763	0.0425177	0.983489	0.13987
2.31	0.0254517	0.151895	0.170175	0.0652344	1.00152	0.115441
2.34	-0.0468394	0.132918	0.0886316	0.0965153	0.935806	0.103962
2.37	-0.0948014	0.213141	0.0479713	0.144687	0.929292	0.121624
2.4	-0.167804	0.115467	0.0619428	0.220267	0.87824	0.184569
2.43	-0.168439	0.124682	0.171904	0.154886	0.840029	0.192692
2.46	-0.15105	0.0953202	0.0600612	0.150307	1.02765	0.113844
2.49	-0.185212	0.0782936	0.137358	0.133015	0.980581	0.0844223
2.52	-0.136846	0.0789194	0.0289834	0.0880163	0.994191	0.185573
2.55	-0.119425	0.0843028	-0.0405128	0.0707903	0.891187	0.162791
2.58	-0.202055	0.079395	0.0447322	0.11901	1.12352	0.215364
2.61	-0.0708637	0.0978582	-0.0773037	0.113167	0.971908	0.156133
2.64	-0.169213	0.0710065	-0.0556821	0.0875499	1.01589	0.198099
2.67	-0.226829	0.0426149	-0.00428067	0.109173	0.875446	0.205776
2.7	-0.134059	0.0767447	-0.0197452	0.0691864	0.784942	0.18735
2.73	-0.172627	0.0678811	-0.0695628	0.114271	0.690957	0.147222
2.76	-0.213227	0.0583809	-0.105979	0.0579956	0.724158	0.0386895
2.79	-0.243372	0.0574936	-0.186088	0.0639395	0.617092	0.0960175
2.82	-0.191159	0.0567779	-0.0844996	0.0784168	0.793853	0.137553
2.85	-0.245393	0.0415162	-0.160047	0.0626835	1.12043	0.262518
2.88	-0.20914	0.0543227	-0.0712928	0.106287	1.03991	0.209762
2.91	-0.179266	0.0626272	-0.0672574	0.0910497	1.04547	0.231871
2.94	-0.14999	0.0744181	0.0361938	0.115105	0.887758	0.185811
2.97	-0.178374	0.0587021	-0.0322118	0.103057	0.937333	0.163311
3	-0.208431	0.0967081	-0.0731931	0.0816663	0.742843	0.183033
3.03	-0.199279	0.0949052	0.0864849	0.0780911	0.826215	0.175434
3.06	-0.167306	0.101304	0.0910811	0.102505	0.767327	0.194111
3.09	-0.225039	0.0999969	0.0575689	0.120102	0.838641	0.36102
3.12	-0.259583	0.110347	0.009836	0.0698126	0.662325	0.247144
3.15	-0.243733	0.0921644	0.0277733	0.111453	0.602626	0.167189
3.18	-0.199377	0.0648214	-0.0219835	0.111196	0.531769	0.26376
3.21	-0.135826	0.0343594	-0.0685583	0.0812528	0.602732	0.228316
3.24	-0.143062	0.0866714	-0.0203352	0.0498689	0.524484	0.133638
3.27	-0.132892	0.0615715	0.0303336	0.0559156	0.568346	0.186916
3.3	-0.148227	0.0574797	0.160896	0.0948359	0.505425	0.186602
3.33	-0.128408	0.0660481	0.209215	0.172953	0.408435	0.222543
3.36	-0.0639511	0.0479932	0.171785	0.0904254	0.537169	0.218089
3.39	-0.0721908	0.0995417	0.111771	0.146897	0.621472	0.154017
3.42	-0.08276	0.0942756	0.101199	0.0969245	0.47938	0.21786
3.45	0.0385143	0.127776	0.109088	0.110761	0.539733	0.208617
3.48	0.0289579	0.166188	0.169556	0.138334	0.577699	0.198882
3.51	0.078351	0.0988565	-0.0426635	0.052533	0.497883	0.223194
3.54	0.0793009	0.105721	-0.0434715	0.0692027	0.53327	0.203182
3.57	-0.0579262	0.0931518	0.00697198	0.134695	0.671686	0.169723
3.6	-0.0600822	0.112456	-0.0995435	0.10891	0.68734	0.183283
3.63	-0.00504493	0.132792	-0.069407	0.0688414	0.706977	0.21637
3.66	-0.0428777	0.128929	0.0291553	0.10734	0.570647	0.162442
3.69	0.0364004	0.128989	-0.0387557	0.114475	0.62521	0.200662
3.72	-0.0170392	0.105331	-0.123717	0.0760088	0.60886	0.166273
3.75	0.0233197	0.115443	-0.104887	0.0910695	0.569135	0.17607
3.78	-0.0988746	0.058698	-0.200046	0.0940444	0.40423	0.10044
3.81	-0.163638	0.0724936	-0.227363	0.0517609	0.513436	0.0976828
3.84	-0.171789	0.0561241	-0.235932	0.0935196	0.51965	0.160266
3.87	-0.182017	0.0819163	-0.228008	0.0754882	0.501422	0.139571
3.9	-0.201775	0.0594745	-0.275999	0.0863026	0.474813	0.139622
3.93	-0.145195	0.0690803	-0.285866	0.0444607	0.390845	0.109947
3.96	-0.221828	0.0651547	-0.255273	0.0826174	0.50265	0.146463
3.99	-0.189827	0.0400534	-0.27019	0.0751193	0.507013	0.0891823
4.02	-0.144616	0.048763	-0.278827	0.0751681	0.365555	0.0836418
4.05	-0.143307	0.0426433	-0.227871	0.106393	0.345481	0.114113
4.08	-0.0983358	0.0527804	-0.176776	0.126083	0.46793	0.147253
4.11	-0.183089	0.0558689	-0.283965	0.0609484	0.392662	0.0871564
4.14	-0.225917	0.0493761	-0.231696	0.0853709	0.298644	0.0578317
4.17	-0.266413	0.0325124	-0.123033	0.109705	0.278103	0.0938346
4.2	-0.214729	0.0127869	-0.147962	0.0817637	0.24352	0.124338
4.23	-0.209547	0.0318322	-0.120557	0.128167	0.375585	0.172794
4.26	-0.271073	0.0624555	-0.106243	0.117756	0.305619	0.112554
4.29	-0.357221	0.0400687	-0.11511	0.0939223	0.229212	0.154001
4.32	-0.363019	0.0673644	-0.199956	0.0649356	0.212551	0.144251
4.35	-0.278889	0.054075	-0.218287	0.066948	0.127489	0.0780729
4.38	-0.250555	0.0586021	-0.163652	0.0831471	0.160327	0.116805
4.41	-0.236505	0.063397	-0.174753	0.0733633	0.289989	0.130705
4.44	-0.343012	0.0725923	-0.130985	0.104494	0.444759	0.19559
4.47	-0.377743	0.0601813	-0.142638	0.0996128	0.302297	0.134849
4.5	-0.348197	0.072321	-0.0137492	0.157882	0.195828	0.123438
4.53	-0.312323	0.0866866	-0.060982	0.126345	0.2025	0.132827
4.56	-0.284242	0.055799	-0.134502	0.0866364	0.224747	0.111024
4.59	-0.276394	0.0649737	-0.131429	0.0652178	0.136317	0.0935336
4.62	-0.337472	0.0518843	-0.115346	0.0961217	0.162948	0.132375
4.65	-0.326995	0.0525374	-0.121907	0.105788	0.251707	0.10608
4.68	-0.286424	0.0719476	-0.161575	0.0969715	0.410973	0.108449
4.71	-0.264497	0.0695506	-0.119341	0.0967531	0.269575	0.147832
4.74	-0.314523	0.0463497	-0.156595	0.0999684	0.193252	0.176029
4.77	-0.379969	0.0370337	-0.14875	0.0944589	0.167842	0.149845
4.8	-0.386566	0.0794043	-0.0339826	0.124941	0.173134	0.0877132
4.83	-0.319247	0.0730296	0.0210961	0.133878	0.0927396	0.0948458
4.86	-0.37223	0.0526292	-0.000615009	0.130978	0.129981	0.101682
4.89	-0.308473	0.0615809	-0.134933	0.091106	0.251233	0.128185
4.92	-0.320758	0.0465876	-0.0796657	0.112386	0.188378	0.132793
4.95	-0.331072	0.0504768	0.0195723	0.122244	0.123483	0.0994646
4.98	-0.34989	0.0412968	0.000436738	0.138263	0.242277	0.11864
5.01	-0.370022	0.0564045	-0.0732722	0.109697	0.167783	0.0880371
5.04	-0.313114	0.0884366	-0.165974	0.0830064	0.0714091	0.114387
5.07	-0.329531	0.0805861	-0.112328	0.0847209	0.0722826	0.0881048
5.1	-0.222032	0.109142	0.00352025	0.173618	0.0556054	0.0948823
5.13	-0.304566	0.100182	-0.007073	0.197742	0.126269	0.0683114
5.16	-0.330086	0.0619952	-0.0984029	0.109585	0.0576153	0.0843708
5.19	-0.363163	0.0563672	-0.125009	0.0799106	0.0262805	0.0866195
5.22	-0.390102	0.0594478	-0.15115	0.0677201	0.148593	0.0942839
5.25	-0.337439	0.0816472	-0.0978797	0.0844289	0.0232877	0.063625
5.28	-0.333787	0.0929629	-0.125088	0.0917754	0.064206	0.0682335
5.31	-0.292725	0.0809592	-0.165911	0.101767	0.118714	0.042905
5.34	-0.359049	0.0951658	-0.131054	0.106104	0.160524	0.0552233
5.37	-0.315774	0.0834887	-0.140351	0.0893156	0.119351	0.089331
5.4	-0.315133	0.0752163	-0.190669	0.0909179	0.0486854	0.0636958
5.43	-0.308674	0.0751904	-0.251084	0.0587497	-0.0297683	0.0541239
5.46	-0.277417	0.0994752	-0.199125	0.0741289	-0.0462482	0.0486043
5.49	-0.305921	0.0948544	-0.133925	0.0841771	-0.0970182	0.0713868
5.52	-0.298812	0.0701241	-0.150403	0.0706611	-0.0433301	0.0737391
5.55	-0.329431	0.0580664	-0.164294	0.0701393	0.0731106	0.148245
5.58	-0.368643	0.0299935	-0.127336	0.0766954	0.114671	0.172747
5.61	-0.365443	0.0600453	-0.117556	0.0786813	0.0149774	0.152327
5.64	-0.339541	0.04951	-0.122821	0.0922448	0.0552083	0.14207
5.67	-0.286581	0.0448055	-0.0614946	0.114406	0.0875752	0.0832666
5.7	-0.342018	0.0938851	-0.117017	0.0904547	0.124048	0.0539324
5.73	-0.289243	0.077409	-0.115981	0.0896302	0.0534133	0.086937
5.76	-0.320293	0.0706217	-0.135339	0.112706	-0.00169297	0.09062
5.79	-0.305191	0.0993401	-0.122061	0.113529	-0.00380025	0.11099
5.82	-0.237125	0.068455	-0.139853	0.0791847	-0.0542721	0.142195
5.85	-0.250573	0.0526763	-0.188341	0.0985313	0.0955451	0.184105
5.88	-0.268214	0.0485965	-0.215094	0.0671527	-0.0464742	0.0837277
5.91	-0.255833	0.0764719	-0.173985	0.0638622	-0.117925	0.0461904
5.94	-0.303241	0.0626881	-0.162781	0.0739281	-0.0462693	0.0599544
5.97	-0.30839	0.0650252	-0.0408787	0.13862	0.0388301	0.115611
6	-0.287617	0.096196	-0.0864397	0.116337	0.0413535	0.0501567
6.03	-0.204795	0.107306	-0.0220223	0.131769	0.000698425	0.0763514
6.06	-0.156402	0.106141	-0.064711	0.125417	0.0644091	0.078379
6.09	-0.16843	0.0748861	-0.176239	0.114242	-0.0797864	0.0953117
6.12	-0.168502	0.0519936	-0.226929	0.0938285	-0.0417249	0.0961596
6.15	-0.283275	0.0618058	-0.126882	0.108151	0.0561221	0.124271
6.18	-0.287568	0.047482	-0.0892293	0.138287	0.0940577	0.101223
6.21	-0.241157	0.0731662	-0.120668	0.117378	0.0779264	0.0948488
6.24	-0.231658	0.10266	-0.213654	0.0674431	0.0422941	0.0699324
6.27	-0.190972	0.0843747	-0.188047	0.0729927	0.0076285	0.0992878
6.3	-0.202862	0.0932701	-0.232246	0.061437	-0.0245532	0.0880111
6.33	-0.185426	0.0936041	-0.185861	0.0631255	0.00107142	0.0975971
6.36	-0.155186	0.0824084	-0.0982374	0.0968452	-0.0181054	0.105325
6.39	-0.140965	0.0814629	-0.145658	0.0941179	-0.0256532	0.0772149
6.42	-0.117855	0.131706	-0.190918	0.0998286	0.00715411	0.0853306
6.45	-0.0300834	0.138151	-0.154987	0.078128	0.0324831	0.0968699
6.48	-0.118205	0.11896	-0.191852	0.0652893	-0.0584178	0.0994127
6.51	-0.153579	0.132388	-0.223741	0.0479907	-0.108041	0.0845863
6.54	-0.117066	0.109559	-0.205192	0.066939	-0.126904	0.0455359
6.57	-0.106623	0.105024	-0.165638	0.0732365	-0.166331	0.0685179
6.6	-0.12435	0.0851859	-0.190826	0.0771591	-0.198184	0.0605708
6.63	-0.113692	0.0759828	-0.288111	0.0406437	-0.237189	0.061685
6.66	-0.167913	0.0735306	-0.268031	0.0453479	-0.197693	0.0934164
6.69	-0.198638	0.0720777	-0.264946	0.0485406	-0.228874	0.0751655
6.72	-0.189588	0.0789834	-0.164637	0.0683972	-0.190559	0.0550379
6.75	-0.253286	0.0617816	-0.166688	0.0607467	-0.16986	0.0696847
6.78	-0.295785	0.0378831	-0.250569	0.0687579	-0.113976	0.0694827
6.81	-0.285455	0.0526061	-0.27171	0.0732203	-0.0176391	0.0815682
6.84	-0.179766	0.0707304	-0.267355	0.0343695	0.028378	0.139756
6.87	-0.106322	0.113488	-0.237549	0.0590017	-0.0250883	0.150238
6.9	-0.188629	0.117007	-0.296216	0.0584369	-0.000811085	0.130755
6.93	-0.114736	0.148867	-0.0967492	0.118774	-0.0388187	0.119466
6.96	-0.0863009	0.142881	-0.0945502	0.123737	-0.0231919	0.124298
6.99	-0.0991405	0.123971	-0.222428	0.0936861	-0.0316606	0.146262
7.02	-0.0926875	0.102339	-0.200922	0.108492	-0.138138	0.115811
7.05	-0.0724726	0.0787508	-0.208415	0.108563	-0.0679119	0.0973451
7.08	-0.136006	0.090305	-0.191958	0.136442	-0.131894	0.0986142
7.11	-0.0401786	0.111497	-0.124868	0.162702	-0.0478936	0.194451
7.14	-0.169502	0.0531541	-0.140713	0.143385	-0.129966	0.126231
7.17	-0.146232	0.0612237	-0.0337254	0.134241	-0.146728	0.160923
7.2	-0.161063	0.0587082	-0.173006	0.121011	-0.179203	0.106123
7.23	-0.182697	0.051258	-0.246123	0.115361	-0.168378	0.114724
7.26	-0.162422	0.0810118	-0.305374	0.0785215	-0.178328	0.118861
7.29	-0.101572	0.107782	-0.318037	0.072167	-0.131025	0.0855118
7.32	-0.168399	0.0763653	-0.253808	0.0721471	-0.124542	0.133717
7.35	-0.133183	0.0350584	-0.287796	0.0750979	-0.0931271	0.091459
7.38	-0.194701	0.0314253	-0.231989	0.0992602	-0.166213	0.100178
7.41	-0.198158	0.0656679	-0.165505	0.103311	-0.268615	0.132482
7.44	-0.211233	0.0829524	-0.0893491	0.0931963	-0.279918	0.0641818
7.47	-0.13296	0.103598	-0.095374	0.0735642	-0.300096	0.0462896
7.5	-0.10522	0.110714	-0.128808	0.0795058	-0.317103	0.0717177
7.53	-0.072699	0.0457784	-0.0505367	0.116737	-0.252577	0.0930704
7.56	-0.0505063	0.0756888	-0.0386652	0.1465	-0.344343	0.0797035
7.59	-0.116822	0.0585269	-0.0866775	0.128888	-0.331366	0.0835276
7.62	-0.256117	0.0808416	0.000235875	0.115505	-0.295882	0.0906445
7.65	-0.150967	0.103704	-0.0962151	0.0862845	-0.276548	0.097252
7.68	-0.152316	0.0760019	-0.112395	0.116415	-0.247737	0.0771786
7.71	-0.271524	0.0539029	-0.176669	0.122928	-0.299016	0.0747113
7.74	-0.291045	0.0553564	-0.134769	0.106374	-0.302958	0.0703637
7.77	-0.231793	0.03736	0.0475519	0.0788315	-0.274813	0.0943132
7.8	-0.188081	0.0569951	-0.058207	0.0783499	-0.305021	0.0868115
7.83	-0.122989	0.0886667	-0.043957	0.110316	-0.316896	0.0566016
7.86	-0.0395777	0.0271595	-0.0833355	0.0923443	-0.192963	0.0554192
7.89	-0.118546	0.0395767	-0.108733	0.0933729	-0.229641	0.04333
7.92	-0.171421	0.0786438	-0.12061	0.126363	-0.171904	0.0682832
7.95	-0.188971	0.0609838	-0.105477	0.059447	-0.149931	0.107017
7.98	-0.0824577	0.0568883	-0.0673592	0.0920006	-0.182322	0.114355
8.01	-0.123409	0.0592858	-0.0450388	0.0618191	-0.175948	0.15711
8.04	-0.17993	0.0530721	-0.0799109	0.08174	-0.143705	0.10006
8.07	-0.224265	0.0292073	-0.0308289	0.0923155	-0.123559	0.11546
8.1	-0.186121	0.0600491	-0.0970754	0.0816684	-0.0614415	0.152336
8.13	-0.22976	0.0517037	-0.0977917	0.0712007	-0.102304	0.169023
8.16	-0.174578	0.0377557	-0.0947953	0.0575355	-0.160465	0.161405
8.19	-0.291024	0.0514106	-0.0886908	0.0567323	-0.133736	0.127434
8.22	-0.286508	0.0687904	-0.0632713	0.0726669	-0.118971	0.126292
8.25	-0.303642	0.0613565	-0.00267211	0.0852392	-0.129271	0.0827555
8.28	-0.307223	0.0693749	-0.0305787	0.102159	-0.139009	0.0681123
8.31	-0.275035	0.0466586	-0.0324925	0.10005	-0.128462	0.102334
8.34	-0.292539	0.0728085	-0.0238276	0.0378142	-0.105405	0.111828
8.37	-0.279037	0.0522733	-0.0927198	0.117774	0.0177549	0.180356
8.4	-0.23339	0.0368628	-0.109955	0.105966	0.0160478	0.146685
8.43	-0.244022	0.0781961	-0.144426	0.111456	-0.0348576	0.143132
8.46	-0.224755	0.0852585	-0.158991	0.100786	-0.0202035	0.130003
8.49	-0.17085	0.0895507	-0.110368	0.118692	-0.0597199	0.152509
8.52	-0.194901	0.0854409	-0.160134	0.0832721	-0.0383429	0.113085
8.55	-0.276539	0.10461	-0.121765	0.0613722	-0.0678362	0.121744
8.58	-0.245412	0.121024	-0.195581	0.0613702	-0.0550328	0.144015
8.61	-0.185896	0.0634659	-0.132736	0.128353	-0.0494254	0.109292
8.64	-0.169958	0.109621	-0.0827987	0.151708	-0.0405207	0.0887595
8.67	-0.159422	0.16478	-0.11437	0.157026	-0.0514668	0.11383
8.7	-0.129531	0.143658	-0.0957249	0.105759	-0.0791722	0.119269
8.73	-0.224677	0.0825197	-0.0862961	0.108363	-0.106413	0.0717746
8.76	-0.240194	0.0759433	-0.0804762	0.119879	-0.170862	0.0751997
8.79	-0.19554	0.0713288	-0.101864	0.10404	-0.139631	0.0811704
8.82	-0.189119	0.0862358	-0.11142	0.0926611	-0.18198	0.0932137
8.85	-0.195634	0.0799992	-0.130712	0.0980006	-0.13453	0.0667174
8.88	-0.0803895	0.0817889	-0.107246	0.0945149	-0.233551	0.0953505
8.91	-0.0826985	0.0508204	-0.167247	0.0850932	-0.225865	0.124483
8.94	-0.110371	0.0705843	-0.11979	0.115623	-0.113856	0.157221
8.97	-0.0382568	0.0849369	-0.233819	0.0989245	-0.154353	0.113119
9	-0.110415	0.0949346	-0.253266	0.0817569	-0.186397	0.0768121

## Sheet: Fig. 5d
control	IR500	IR1500
-0.337105	-0.506644	0.435592
-1.13773	0.394699	0.0871852
-0.75804	-0.414456	0.656374
-0.498526	0.110556	0.791404
-0.364371	-0.249399	0.830234
-0.265211	0.241773	1.0105

## Sheet: Fig. 5f&Suppl.10
	No.Stim		noxH		noxH+P1		noxH+P2		noxH+P3		noxH+P4		noxH+P5		noxH+P6
Time	Mean	s.e.m.	Mean	s.e.m.	Mean	s.e.m.	Mean	s.e.m.	Mean	s.e.m.	Mean	s.e.m.	Mean	s.e.m.	Mean	s.e.m.
-0.6	-0.308918	0.045285	-0.0625697	0.145243	-0.0640385	0.106722	-0.106087	0.111158	-0.214049	0.142321	-0.296748	0.0730741	-0.177374	0.154108	-0.254737	0.0755466
-0.57	-0.358078	0.0418497	-0.117129	0.15794	-0.0469747	0.121009	-0.122935	0.0786914	-0.234828	0.109736	-0.204514	0.0993093	-0.231761	0.144175	-0.243212	0.0664976
-0.54	-0.3506	0.0540959	-0.166027	0.0987592	-0.0298157	0.144888	-0.124733	0.071718	-0.207489	0.150102	-0.141233	0.149506	-0.220862	0.107749	-0.219664	0.0461437
-0.51	-0.323353	0.0481781	-0.120311	0.132334	-0.0462792	0.135302	0.0415955	0.135743	-0.191168	0.160489	-0.153022	0.126652	-0.227059	0.0978026	-0.188147	0.048546
-0.48	-0.241262	0.0830712	-0.124069	0.176364	0.0321828	0.13931	0.0958282	0.113189	-0.211758	0.16654	-0.242374	0.0578483	-0.26172	0.0609651	-0.192145	0.0955706
-0.45	-0.196568	0.0687969	-0.0154406	0.192658	-0.02491	0.129345	0.138614	0.0994133	-0.184191	0.125472	-0.264036	0.0692678	-0.28678	0.0728682	-0.171065	0.114833
-0.42	-0.147816	0.109702	-0.0520276	0.159595	-0.0850006	0.107205	0.0333512	0.0729017	-0.225916	0.105718	-0.243607	0.0679205	-0.266054	0.0846117	-0.244806	0.0707836
-0.39	-0.225131	0.103147	-0.179112	0.155312	-0.0499482	0.0902309	0.0515195	0.070032	-0.333748	0.0793073	-0.168183	0.10219	-0.30515	0.113984	-0.202994	0.0733682
-0.36	-0.278175	0.0794216	-0.119392	0.136819	-0.0986906	0.087531	0.00859628	0.107729	-0.284034	0.0681503	-0.18437	0.0939632	-0.313369	0.0621279	-0.173105	0.0980439
-0.33	-0.256886	0.141652	-0.0785494	0.153732	0.0314451	0.133313	-0.0807844	0.0712534	-0.269551	0.069884	-0.240744	0.0824318	-0.3247	0.0627034	-0.0860289	0.101932
-0.3	-0.335345	0.0721659	-0.00915773	0.15227	0.0331908	0.159518	-0.0591455	0.116914	-0.369922	0.0790761	-0.20585	0.0862994	-0.308142	0.0694207	-0.0989617	0.0912885
-0.27	-0.3331	0.0655773	-0.147391	0.109187	-0.109517	0.102015	-0.0917676	0.128393	-0.338574	0.0817505	-0.196423	0.0992321	-0.30164	0.0890302	-0.139458	0.0702677
-0.24	-0.333278	0.0541136	-0.13021	0.0734291	-0.15541	0.0509004	-0.0859055	0.088833	-0.336318	0.06329	-0.281581	0.0651051	-0.263851	0.125579	-0.228159	0.0524397
-0.21	-0.367889	0.0468494	-0.0519402	0.0929184	-0.137897	0.0699645	-0.13122	0.0805308	-0.300633	0.115362	-0.257393	0.0912496	-0.188601	0.153182	-0.218885	0.0599022
-0.18	-0.374005	0.0443942	-0.0951193	0.108673	-0.10404	0.0933879	-0.124783	0.126296	-0.277531	0.0980033	-0.340025	0.0658831	-0.200683	0.148677	-0.190898	0.0535813
-0.15	-0.402854	0.0439956	-0.152021	0.1112	-0.0690169	0.0566258	-0.152055	0.100069	-0.166314	0.14338	-0.269464	0.0687452	-0.239582	0.108282	-0.189775	0.0746211
-0.12	-0.433506	0.0349533	-0.179113	0.114134	-0.0496015	0.0978953	-0.0946579	0.0988011	-0.20984	0.102609	-0.248902	0.0750515	-0.260058	0.0811431	-0.22423	0.0787727
-0.09	-0.382474	0.0561002	-0.162726	0.0993538	-0.111974	0.0522051	-0.0718114	0.136983	-0.191131	0.06748	-0.342635	0.0598489	-0.269322	0.0908117	-0.201066	0.0715917
-0.06	-0.368896	0.0643002	-0.157466	0.120755	-0.0864396	0.0371281	-0.037548	0.135707	-0.260024	0.0592079	-0.358879	0.0460434	-0.322671	0.0620796	-0.162278	0.0892961
-0.03	-0.290559	0.0821477	-0.083474	0.141339	-0.0447934	0.0860609	-0.0535909	0.0947099	-0.329723	0.0625369	-0.344877	0.0525465	-0.332728	0.063262	-0.276232	0.0897297
0	-0.255949	0.107349	-0.152273	0.128099	-0.0767332	0.07827	-0.0480165	0.107192	-0.310609	0.102341	-0.330163	0.0235286	-0.3231	0.0391967	-0.253847	0.081407
0.03	-0.353174	0.0716341	-0.197388	0.0780103	-0.212762	0.0808873	-0.0491028	0.135691	-0.285567	0.103884	-0.290533	0.0577159	-0.287048	0.0464747	-0.285656	0.0498176
0.06	-0.314586	0.0700634	-0.0709721	0.11409	-0.256014	0.0331475	0.0720617	0.157834	-0.238364	0.112209	-0.244977	0.0827272	-0.291607	0.0744293	-0.258246	0.0653914
0.09	-0.307443	0.0886765	-0.0406208	0.18627	-0.165382	0.0759811	0.0733917	0.159749	-0.293108	0.0821218	-0.262476	0.0545413	-0.305644	0.0489225	-0.281992	0.0507567
0.12	-0.287769	0.124583	-0.122571	0.0996179	-0.227329	0.071186	-0.0519578	0.0586809	-0.295045	0.0664392	-0.292811	0.0408075	-0.264728	0.0457284	-0.224028	0.082964
0.15	-0.356328	0.0999803	-0.0497935	0.153001	-0.197798	0.0590822	-0.0662104	0.0816674	-0.340022	0.0757026	-0.265536	0.0572257	-0.297127	0.0468084	-0.298502	0.070062
0.18	-0.381941	0.0776557	-0.114039	0.136674	-0.23267	0.0601208	-0.0596761	0.0778738	-0.314179	0.0937316	-0.23316	0.0449656	-0.287481	0.0479533	-0.232519	0.0592804
0.21	-0.450843	0.0694186	-0.143639	0.105487	-0.221826	0.0422681	-0.0148948	0.0763921	-0.278134	0.083459	-0.183245	0.0614707	-0.279129	0.0552367	-0.287855	0.0609568
0.24	-0.449222	0.0465951	-0.145152	0.148522	-0.168398	0.0634046	-0.0591364	0.0814973	-0.248844	0.0948404	-0.15456	0.0817345	-0.283194	0.0432473	-0.277316	0.0543611
0.27	-0.466858	0.0523204	-0.168961	0.104143	-0.208892	0.0364085	-0.0319887	0.107859	-0.270403	0.130763	-0.219727	0.0472242	-0.33248	0.0546335	-0.275369	0.0696234
0.3	-0.419137	0.0801599	-0.0982975	0.138826	-0.242053	0.0474613	-0.0903795	0.0727031	-0.26221	0.12841	-0.25511	0.0147665	-0.313046	0.0264845	-0.256189	0.092725
0.33	-0.416294	0.0748163	-0.118669	0.13644	-0.232239	0.0540619	-0.144686	0.0841983	-0.207697	0.138202	-0.229097	0.0501284	-0.311234	0.030192	-0.26562	0.110513
0.36	-0.417834	0.0736824	-0.119733	0.107326	-0.204863	0.0661535	-0.0989514	0.0943807	-0.200569	0.119374	-0.250261	0.0591729	-0.270215	0.0422977	-0.27998	0.0606653
0.39	-0.424028	0.0536886	-0.126099	0.108841	-0.176798	0.0875012	-0.226034	0.0696323	-0.228837	0.116427	-0.193873	0.0575251	-0.287767	0.0479545	-0.204125	0.114934
0.42	-0.453283	0.0635487	-0.176468	0.120305	-0.160774	0.102113	-0.166359	0.11102	-0.23623	0.12422	-0.202421	0.0523052	-0.210003	0.0563111	-0.136237	0.117746
0.45	-0.415965	0.0529944	-0.131837	0.132647	-0.100174	0.125372	-0.148228	0.0779499	-0.270279	0.141197	-0.235586	0.0354174	-0.183864	0.023064	-0.0803909	0.141332
0.48	-0.375465	0.0668764	-0.118372	0.128164	-0.017925	0.152998	-0.134538	0.0824858	-0.266216	0.103103	-0.222716	0.0625526	-0.0806894	0.0781838	-0.0412461	0.128652
0.51	-0.422416	0.0519124	-0.240195	0.0969627	-0.070699	0.138634	-0.166711	0.090888	-0.237296	0.0995564	-0.197745	0.11649	-0.0601888	0.0680555	-0.0706406	0.130909
0.54	-0.438199	0.0509438	-0.260552	0.0776442	-0.0432453	0.0855864	0.00512752	0.123808	-0.211449	0.134261	-0.246476	0.105071	-0.160181	0.0696864	-0.150058	0.124068
0.57	-0.384272	0.074215	-0.185637	0.100549	-0.0284031	0.109836	0.0198576	0.168122	-0.110813	0.187584	-0.146825	0.142564	-0.18341	0.0800309	-0.221805	0.114067
0.6	-0.41029	0.0663256	-0.130679	0.110879	-0.126319	0.129509	0.0282094	0.164811	-0.112408	0.153877	-0.10835	0.162132	-0.209622	0.0870632	-0.179105	0.125822
0.63	-0.427938	0.055894	-0.138448	0.109219	-0.056219	0.132876	-0.012432	0.12003	-0.116613	0.172116	-0.0370261	0.227488	-0.113405	0.0851412	-0.0744982	0.184553
0.66	-0.462323	0.0358939	0.00586826	0.170872	-0.0404706	0.151357	-0.00599131	0.115984	-0.161459	0.149461	-0.0128384	0.257832	-0.101776	0.0458295	-0.00109268	0.232632
0.69	-0.495104	0.0190891	0.0769613	0.165117	0.0690013	0.120068	-0.00408179	0.123526	-0.0910784	0.162001	-0.0258092	0.232103	-0.106822	0.0747627	-0.0536259	0.231835
0.72	-0.430921	0.0596418	0.0204014	0.159361	0.0773122	0.173771	-0.044486	0.112285	-0.0388131	0.194651	0.00270993	0.249895	-0.0774981	0.0975933	-0.0402326	0.152732
0.75	-0.339511	0.0947406	-0.011081	0.137612	0.0613298	0.118551	0.00419409	0.108031	-0.0768541	0.144578	-0.0171742	0.234564	-0.0479012	0.0619256	-0.0243274	0.188392
0.78	-0.361991	0.0632323	0.0398412	0.133558	0.0625549	0.118668	-0.024541	0.110518	-0.0776189	0.0953566	0.0337383	0.229025	-0.0335533	0.0705759	-0.0192849	0.168189
0.81	-0.343505	0.081125	0.0774677	0.18448	0.181096	0.102476	-0.0119323	0.106424	-0.00850257	0.139288	-0.00219157	0.174739	-0.160318	0.0911733	0.0174575	0.164362
0.84	-0.411423	0.0566142	0.0596048	0.167103	0.118114	0.0613675	0.0118555	0.109094	-0.205191	0.107763	-0.0389599	0.144194	-0.0296818	0.136511	0.0768667	0.155862
0.87	-0.467788	0.0311567	0.0725933	0.163886	-0.0037087	0.0519501	0.00268405	0.106073	-0.0672394	0.17005	0.0750054	0.126485	0.0548022	0.118073	0.0426378	0.105209
0.9	-0.479743	0.0421195	0.270802	0.197818	0.0264389	0.0769583	0.0608717	0.113514	-0.0452426	0.179192	-0.0408037	0.140248	0.105617	0.148366	0.213335	0.0955237
0.93	-0.505705	0.0435963	0.386855	0.256216	0.121722	0.158075	0.195306	0.102366	-0.0466591	0.154187	0.028043	0.160434	0.216675	0.138708	0.321011	0.139501
0.96	-0.454035	0.0652108	0.164007	0.208792	0.191649	0.127306	0.0624052	0.107957	0.0296362	0.164965	0.0812358	0.195149	0.227241	0.135319	0.338038	0.148893
0.99	-0.488784	0.0354152	0.103798	0.129992	0.174266	0.131569	0.190723	0.150501	0.0525449	0.200162	-0.0412904	0.100666	0.244456	0.157358	0.34252	0.136708
1.02	-0.457092	0.0392541	0.165629	0.176387	0.279883	0.163887	0.168177	0.110389	0.0802671	0.232246	0.029499	0.101118	0.350168	0.181662	0.513803	0.187103
1.05	-0.456254	0.0352088	0.179517	0.190404	0.469031	0.197988	0.239183	0.137245	0.0825148	0.185635	0.103925	0.14969	0.404344	0.164976	0.353634	0.105372
1.08	-0.422328	0.0689442	0.300319	0.230753	0.473474	0.192767	0.17912	0.138458	0.188208	0.186444	0.0952877	0.0769114	0.328039	0.101333	0.448912	0.106607
1.11	-0.288184	0.113423	0.175936	0.173572	0.571096	0.216585	0.256625	0.102532	0.07366	0.156877	0.036098	0.077883	0.248005	0.0943966	0.380276	0.0895268
1.14	-0.259307	0.0781963	0.249364	0.202033	0.53934	0.169283	0.279118	0.114459	0.0937458	0.120614	0.198984	0.159769	0.16638	0.0937208	0.217483	0.0345985
1.17	-0.30803	0.10356	0.300185	0.261855	0.574037	0.117966	0.237995	0.144422	0.154376	0.187728	0.208399	0.169276	0.184986	0.0310247	0.25274	0.125137
1.2	-0.156991	0.1753	0.285426	0.257565	0.375844	0.114614	0.236974	0.167856	0.198609	0.203083	0.103444	0.101302	0.293023	0.0734557	0.36552	0.117211
1.23	-0.278933	0.108935	0.400021	0.234546	0.318807	0.110931	0.187236	0.135679	0.297535	0.231933	0.163239	0.107423	0.401573	0.0966729	0.325402	0.0727366
1.26	-0.329865	0.0761295	0.457593	0.201604	0.319824	0.138007	0.31401	0.182352	0.139062	0.193538	0.228624	0.108016	0.416392	0.119361	0.310229	0.0535338
1.29	-0.383835	0.0536246	0.36782	0.172669	0.401364	0.0933616	0.29729	0.180131	0.150963	0.210709	0.176938	0.14494	0.557492	0.139921	0.230161	0.130289
1.32	-0.38185	0.0613112	0.292467	0.164256	0.409004	0.113876	0.278562	0.102533	0.0528165	0.148579	0.0938508	0.114757	0.419179	0.179384	0.367505	0.126721
1.35	-0.305212	0.0791562	0.531709	0.212465	0.38703	0.127241	0.310964	0.0868014	0.160015	0.234413	0.267852	0.151845	0.453172	0.19047	0.34995	0.103247
1.38	-0.334002	0.0756292	0.478179	0.210226	0.271818	0.144841	0.287319	0.111207	0.0578492	0.177523	0.369112	0.155408	0.507774	0.170306	0.310985	0.0820263
1.41	-0.279438	0.0917145	0.44819	0.18565	0.225274	0.154188	0.331513	0.150778	0.176158	0.156447	0.280307	0.0957618	0.255026	0.0870148	0.300817	0.0690296
1.44	-0.326477	0.0945541	0.457606	0.181939	0.273687	0.154541	0.200103	0.118316	0.240293	0.180656	0.250532	0.104175	0.272254	0.182818	0.262402	0.0956237
1.47	-0.383275	0.0699361	0.388786	0.134332	0.360498	0.143706	0.165271	0.142095	0.145304	0.144751	0.235224	0.143339	0.241207	0.149087	0.162002	0.1293
1.5	-0.424045	0.0669652	0.473442	0.097063	0.559309	0.168983	0.27306	0.145931	0.214835	0.152156	0.225516	0.139991	0.359742	0.14799	0.218146	0.109505
1.53	-0.363919	0.077816	0.50143	0.0915172	0.602803	0.213927	0.202743	0.118583	0.225844	0.149732	0.180124	0.169076	0.456421	0.143388	0.184765	0.0707692
1.56	-0.368343	0.0866876	0.646735	0.207424	0.511386	0.159942	0.389389	0.15151	0.146951	0.0849101	0.162124	0.149417	0.365307	0.0791148	0.38452	0.0808457
1.59	-0.357517	0.0729446	0.703367	0.213406	0.504502	0.176472	0.401083	0.138993	0.168814	0.13323	0.153276	0.164853	0.456267	0.16466	0.426331	0.107946
1.62	-0.41207	0.0621185	0.932171	0.252846	0.56518	0.218388	0.547566	0.194239	0.227359	0.140325	0.210807	0.198811	0.56628	0.141289	0.489229	0.115297
1.65	-0.360297	0.080369	0.746667	0.256113	0.468681	0.162836	0.51533	0.158646	0.211951	0.111987	0.29238	0.205647	0.554545	0.1896	0.440894	0.0927406
1.68	-0.348843	0.0532693	0.633274	0.174464	0.371537	0.119388	0.649902	0.163851	0.0777733	0.0768561	0.182959	0.107736	0.534627	0.120975	0.398142	0.0926483
1.71	-0.432433	0.0384169	0.853322	0.248982	0.324211	0.124524	0.43981	0.0991027	0.153903	0.108056	0.143162	0.143795	0.586328	0.160566	0.360444	0.155668
1.74	-0.394263	0.0705055	0.819119	0.219303	0.30725	0.156203	0.464818	0.171949	0.145849	0.12422	0.256019	0.195933	0.454912	0.144621	0.495731	0.163591
1.77	-0.408222	0.0710269	0.77073	0.199231	0.373369	0.138073	0.610897	0.193833	0.301976	0.121132	0.287254	0.125297	0.56701	0.159077	0.504529	0.182755
1.8	-0.371345	0.111399	0.756255	0.131306	0.158256	0.0975994	0.63126	0.139967	0.346957	0.22988	0.1885	0.0703694	0.571843	0.208787	0.421885	0.166217
1.83	-0.287572	0.176554	0.762251	0.228861	0.317291	0.135866	0.477733	0.10504	0.154973	0.128741	0.221212	0.154543	0.653974	0.144989	0.38178	0.148071
1.86	-0.355866	0.12281	0.793341	0.27553	0.315434	0.124737	0.518913	0.212929	0.24526	0.120357	0.143098	0.178755	0.665352	0.139907	0.444717	0.143991
1.89	-0.381972	0.104986	0.710794	0.190245	0.385385	0.137649	0.499953	0.137062	0.229744	0.0868716	0.130119	0.0712673	0.616668	0.148228	0.55112	0.25313
1.92	-0.396882	0.0778514	0.768798	0.218945	0.505954	0.150505	0.455749	0.132888	0.338457	0.0742537	0.198729	0.103912	0.564559	0.151327	0.455477	0.219909
1.95	-0.396829	0.0657215	0.717726	0.196406	0.593469	0.197201	0.487707	0.160426	0.386288	0.132432	0.276034	0.185041	0.542949	0.130783	0.33582	0.191317
1.98	-0.301	0.0947333	0.624061	0.202371	0.480724	0.131055	0.402387	0.131114	0.467739	0.135428	0.230589	0.215464	0.536098	0.171396	0.261926	0.129898
2.01	-0.293249	0.100342	0.539372	0.207269	0.319606	0.0972759	0.365066	0.128833	0.401264	0.11376	0.241745	0.260386	0.538003	0.0956373	0.452305	0.165518
2.04	-0.357367	0.0954953	0.667793	0.238427	0.373924	0.107852	0.321924	0.16269	0.336172	0.103795	0.112462	0.153721	0.518347	0.100681	0.455284	0.169934
2.07	-0.37565	0.089301	0.581818	0.163168	0.389815	0.107258	0.562914	0.255591	0.31373	0.1201	0.134166	0.100838	0.542089	0.14727	0.459286	0.218754
2.1	-0.386115	0.080786	0.64371	0.186619	0.519421	0.207952	0.567297	0.24894	0.201935	0.116902	0.168301	0.111047	0.618899	0.120553	0.43497	0.235806
2.13	-0.407455	0.0916625	0.529291	0.125071	0.358499	0.161556	0.686986	0.277345	0.252533	0.112167	0.259046	0.169403	0.626121	0.135744	0.373051	0.133531
2.16	-0.39555	0.0968703	0.628931	0.23683	0.376549	0.119593	0.621107	0.257753	0.198622	0.136895	0.286037	0.241116	0.556867	0.14605	0.378483	0.129573
2.19	-0.431843	0.0848573	0.619992	0.248772	0.283542	0.0950421	0.647297	0.23479	0.196207	0.145813	0.184212	0.174935	0.554488	0.093806	0.367552	0.189969
2.22	-0.399848	0.0899438	0.681726	0.25844	0.487141	0.203192	0.66412	0.174737	0.123157	0.124213	0.149513	0.177808	0.53685	0.122298	0.255749	0.126985
2.25	-0.429438	0.0780375	0.796257	0.241888	0.513888	0.250435	0.622474	0.134657	0.131784	0.13848	0.202071	0.147058	0.447156	0.0585929	0.285709	0.166857
2.28	-0.452753	0.0579099	0.625868	0.166892	0.538663	0.191433	0.594874	0.135416	0.144169	0.118643	0.124438	0.102176	0.60299	0.125171	0.305694	0.207262
2.31	-0.483344	0.0536902	0.586192	0.170068	0.410064	0.160415	0.571339	0.176595	0.271077	0.117762	0.123224	0.11604	0.517045	0.159969	0.284858	0.186151
2.34	-0.490629	0.0554491	0.695259	0.149817	0.451013	0.221954	0.576128	0.210759	0.402271	0.174168	0.228865	0.0992032	0.533215	0.190464	0.370498	0.132363
2.37	-0.478382	0.0637355	0.885474	0.191386	0.229094	0.20867	0.482704	0.185203	0.392374	0.124277	0.196703	0.142031	0.548851	0.166266	0.373985	0.120606
2.4	-0.439414	0.0851155	0.606154	0.150827	0.255838	0.128332	0.398169	0.104612	0.237341	0.065543	0.251577	0.183258	0.528461	0.183273	0.455783	0.105762
2.43	-0.408638	0.0659512	0.669418	0.242037	0.426589	0.165293	0.338712	0.119998	0.333611	0.128687	0.300607	0.212739	0.751389	0.206749	0.378864	0.127476
2.46	-0.407219	0.0734803	0.629125	0.247959	0.429907	0.205738	0.30125	0.0558953	0.252597	0.153114	0.244066	0.208709	0.508418	0.134493	0.433784	0.158768
2.49	-0.387546	0.0998544	0.559415	0.160512	0.503006	0.24679	0.358009	0.0762899	0.284921	0.137617	0.220039	0.156524	0.45931	0.0967316	0.367741	0.127539
2.52	-0.413597	0.0955193	0.572696	0.189107	0.511961	0.143295	0.432229	0.113979	0.262118	0.0738746	0.207782	0.0719547	0.47553	0.100553	0.410543	0.175806
2.55	-0.441728	0.104299	0.548584	0.144029	0.404086	0.166888	0.484621	0.172319	0.128171	0.105127	0.110913	0.10224	0.464645	0.087411	0.329782	0.117824
2.58	-0.431943	0.104984	0.503755	0.117118	0.524227	0.208963	0.517977	0.233078	0.171773	0.094814	0.17264	0.0965025	0.540403	0.111087	0.331153	0.110081
2.61	-0.415261	0.111632	0.556028	0.113965	0.392143	0.179873	0.396761	0.195739	0.27	0.148324	0.147297	0.0723321	0.590047	0.140782	0.49083	0.116013
2.64	-0.419332	0.0874441	0.495608	0.147421	0.342419	0.121227	0.244127	0.097428	0.25468	0.125264	0.118193	0.0948827	0.562587	0.147757	0.424488	0.0955908
2.67	-0.392708	0.122673	0.643847	0.0838914	0.222953	0.127165	0.356165	0.116314	0.213505	0.0819456	0.308908	0.140975	0.452421	0.160676	0.427389	0.0945258
2.7	-0.457359	0.0801493	0.716837	0.152769	0.146833	0.141743	0.311335	0.0424208	0.249702	0.0982083	0.262689	0.16128	0.596725	0.194966	0.444064	0.0809603
2.73	-0.442185	0.0816872	0.703931	0.121494	0.163793	0.106663	0.40055	0.0512599	0.286821	0.172639	0.182174	0.116788	0.62978	0.223751	0.331943	0.0892639
2.76	-0.40522	0.100918	0.638901	0.129842	0.206081	0.165955	0.388934	0.0906419	0.209566	0.184761	0.147365	0.0754377	0.548896	0.183166	0.221374	0.0734571
2.79	-0.42514	0.0831538	0.526419	0.182659	0.166232	0.132795	0.459316	0.12587	0.208624	0.121765	0.021028	0.110738	0.446972	0.112532	0.337288	0.0603084
2.82	-0.42649	0.0627631	0.559641	0.217582	0.227104	0.191564	0.529965	0.143423	0.0743041	0.134659	0.0993286	0.139601	0.424005	0.0464648	0.283149	0.0782803
2.85	-0.412297	0.0740152	0.581926	0.256926	0.30709	0.182062	0.414975	0.0916903	0.128149	0.134585	0.1129	0.110921	0.391579	0.0944685	0.285058	0.0666957
2.88	-0.390865	0.0836173	0.648842	0.257869	0.28396	0.168596	0.427609	0.101099	0.204083	0.122668	0.121942	0.0912861	0.382855	0.0784794	0.431619	0.0794798
2.91	-0.460182	0.0541827	0.522744	0.171462	0.26928	0.130095	0.354185	0.114689	0.201082	0.10144	0.217297	0.120091	0.423512	0.114078	0.319096	0.0646847
2.94	-0.444492	0.0552755	0.465997	0.167561	0.3151	0.14686	0.434511	0.129207	0.201506	0.102782	0.288518	0.146495	0.359334	0.123248	0.33867	0.101833
2.97	-0.472183	0.0619574	0.38766	0.137831	0.268241	0.0858043	0.347502	0.102534	0.186572	0.108674	0.316625	0.124147	0.288376	0.0774236	0.314661	0.110557
3	-0.446659	0.0841085	0.37035	0.102252	0.276178	0.0899162	0.377774	0.0667926	0.177573	0.115843	0.224641	0.104149	0.420848	0.103309	0.212306	0.103587
3.03	-0.411228	0.109445	0.353721	0.0906923	0.239599	0.117087	0.26591	0.0757037	0.188998	0.121572	0.26298	0.0916116	0.514203	0.128049	0.214064	0.107352
3.06	-0.428122	0.0753436	0.378371	0.114072	0.27195	0.0839861	0.257487	0.112932	0.110172	0.0781774	0.355445	0.1031	0.54901	0.107597	0.180457	0.0726186
3.09	-0.420931	0.0914536	0.431072	0.11998	0.269131	0.105065	0.397928	0.145921	0.0665498	0.0578776	0.218848	0.0941293	0.434609	0.145601	0.27417	0.0829397
3.12	-0.432708	0.0984348	0.561064	0.152826	0.20042	0.1291	0.359562	0.174285	0.0538626	0.0962123	0.127421	0.0765717	0.35993	0.10914	0.357884	0.0578936
3.15	-0.452632	0.0869984	0.551474	0.118135	0.295496	0.0909732	0.287463	0.137577	0.0809354	0.14662	0.166707	0.0927219	0.512009	0.166749	0.271201	0.0593882
3.18	-0.460732	0.0999213	0.491113	0.176949	0.287597	0.0787195	0.303763	0.113251	-0.029675	0.104916	0.070238	0.0350651	0.421181	0.121105	0.338702	0.0351347
3.21	-0.447651	0.101867	0.541218	0.179882	0.384525	0.115842	0.388499	0.0996587	-0.00662596	0.0798583	0.12057	0.0524083	0.417199	0.130468	0.342819	0.0367567
3.24	-0.438596	0.0867819	0.540995	0.14615	0.394272	0.173723	0.322207	0.095218	0.0421204	0.120996	0.242722	0.0828815	0.450228	0.129089	0.315102	0.0518216
3.27	-0.402863	0.0882536	0.371275	0.105681	0.41774	0.157377	0.329872	0.103618	0.0577687	0.122096	0.240737	0.0993831	0.362268	0.160203	0.320259	0.088023
3.3	-0.395306	0.106187	0.427016	0.160767	0.358286	0.0598897	0.337792	0.147715	0.150304	0.190951	0.222545	0.102683	0.318399	0.0688866	0.254864	0.081273
3.33	-0.375513	0.128955	0.368066	0.117187	0.546381	0.151035	0.276034	0.143353	0.0325205	0.144594	0.192204	0.0882829	0.214923	0.0551409	0.264972	0.0818933
3.36	-0.367224	0.0987295	0.333989	0.104225	0.453646	0.185964	0.301765	0.129412	0.0428105	0.168102	0.125537	0.0917405	0.348076	0.0710401	0.260714	0.0571197
3.39	-0.4094	0.0710234	0.329982	0.11532	0.284084	0.190996	0.258931	0.164489	-0.0131093	0.143816	0.0758774	0.086629	0.298527	0.0971031	0.242406	0.0687944
3.42	-0.426156	0.0729278	0.354578	0.0740426	0.281689	0.206166	0.305836	0.122306	0.0103974	0.104929	-0.0376577	0.0631433	0.297108	0.124609	0.226585	0.0880762
3.45	-0.386951	0.0986871	0.261903	0.0494307	0.312387	0.112607	0.321108	0.104974	-0.028882	0.105714	0.0416829	0.0803651	0.349452	0.130044	0.138266	0.0785842
3.48	-0.37595	0.103125	0.359889	0.0733668	0.266287	0.106437	0.414011	0.0940354	0.0371209	0.114001	0.0533196	0.0894805	0.495776	0.1559	0.173095	0.107418
3.51	-0.344677	0.0994144	0.357698	0.129596	0.366256	0.154471	0.413609	0.123085	-0.0206398	0.0830984	0.00629159	0.0846551	0.421528	0.169536	0.188601	0.0788598
3.54	-0.260284	0.145809	0.373632	0.0592931	0.211275	0.102417	0.396746	0.170881	-0.0266258	0.0852709	-0.0506544	0.0774552	0.322008	0.119473	0.161975	0.0514247
3.57	-0.24139	0.140182	0.227302	0.0557508	0.297985	0.0809051	0.484861	0.168164	-0.0664585	0.0982191	0.00658376	0.0856395	0.266292	0.104804	0.191348	0.096426
3.6	-0.291321	0.0931791	0.276773	0.0482846	0.211018	0.0956928	0.381423	0.109564	-0.0339235	0.0835151	0.110906	0.095452	0.242295	0.119576	0.216439	0.113294
3.63	-0.383869	0.0557383	0.373491	0.0838143	0.340632	0.0832194	0.405	0.187735	-0.0889241	0.0508782	0.220769	0.0848235	0.158398	0.08126	0.342645	0.200324
3.66	-0.375374	0.0837408	0.252232	0.0741254	0.255041	0.124162	0.337324	0.11923	-0.00538219	0.0835985	0.213422	0.115449	0.120972	0.0870715	0.329828	0.174626
3.69	-0.272554	0.124702	0.152829	0.0729901	0.209522	0.122755	0.332501	0.123826	-0.0568007	0.0893414	0.138558	0.0864201	0.254789	0.0930747	0.368132	0.183091
3.72	-0.314357	0.133692	0.288577	0.103119	0.241828	0.126629	0.37468	0.0876139	-0.0991508	0.0540702	0.132014	0.0807475	0.378459	0.107983	0.257411	0.145588
3.75	-0.367654	0.116537	0.350473	0.11355	0.200665	0.111738	0.422874	0.143138	-0.132818	0.0654323	0.148927	0.0818881	0.258273	0.0734436	0.218241	0.161261
3.78	-0.366714	0.11365	0.429174	0.161104	0.2206	0.123548	0.359201	0.0951189	-0.117146	0.053246	0.0786565	0.0875965	0.260551	0.0803421	0.135765	0.130833
3.81	-0.344441	0.082643	0.434128	0.137975	0.156036	0.126809	0.374587	0.155435	-0.122838	0.0974067	0.154548	0.0713015	0.210474	0.0802891	0.20143	0.12115
3.84	-0.391139	0.0661642	0.350194	0.107069	0.326944	0.128185	0.367093	0.146353	-0.037181	0.102755	0.194536	0.104495	0.239549	0.0980648	0.223291	0.123582
3.87	-0.280986	0.105521	0.295214	0.106644	0.382722	0.147501	0.307263	0.117336	-0.163591	0.112586	0.0300057	0.0778599	0.259981	0.11034	0.342109	0.114025
3.9	-0.289951	0.112259	0.316953	0.0940486	0.21213	0.132264	0.176918	0.135136	-0.0025333	0.0966691	0.0498091	0.0962595	0.259064	0.105596	0.222984	0.106513
3.93	-0.339008	0.067261	0.333817	0.104427	0.357442	0.194558	0.234236	0.143811	-0.0156567	0.104815	0.0350446	0.117615	0.271014	0.0849177	0.172574	0.0935283
3.96	-0.337815	0.0677566	0.251725	0.0638079	0.248398	0.146595	0.214137	0.117741	-0.132467	0.0613648	-0.00123195	0.0864989	0.264214	0.110046	0.386899	0.179979
3.99	-0.355601	0.0693846	0.227004	0.105495	0.221259	0.17245	0.253303	0.13703	-0.125735	0.0808679	0.0662786	0.126369	0.124173	0.115673	0.363359	0.143594
4.02	-0.361914	0.0765213	0.194222	0.129942	0.0846106	0.117778	0.242283	0.144539	-0.135758	0.047179	0.150613	0.114216	0.153531	0.112798	0.4006	0.161244
4.05	-0.389098	0.0537593	0.291941	0.0970344	0.14415	0.146354	0.298684	0.139587	-0.086768	0.0883645	0.118274	0.0682606	0.211705	0.113214	0.399856	0.185671
4.08	-0.355841	0.0772098	0.199778	0.0927599	0.196964	0.181928	0.235997	0.15065	-0.168145	0.0445243	0.0698983	0.0789091	0.208956	0.0986924	0.294987	0.153848
4.11	-0.429258	0.0558206	0.207295	0.0678236	0.2119	0.16357	0.346085	0.123522	-0.184882	0.0421931	-0.0045031	0.0503597	0.167827	0.0917308	0.333451	0.170707
4.14	-0.41462	0.0547396	0.242979	0.0891703	0.256198	0.204996	0.324403	0.166617	-0.141616	0.0762777	-0.0251591	0.0823442	0.128726	0.126937	0.160601	0.0837495
4.17	-0.403532	0.0547011	0.248874	0.0747748	0.121601	0.151854	0.238449	0.141351	-0.181683	0.0603935	-0.0707184	0.0859442	0.131426	0.1208	0.244818	0.0917255
4.2	-0.436652	0.0444135	0.229241	0.0971988	0.116006	0.159047	0.22564	0.161533	-0.129215	0.051134	-0.0415328	0.093326	0.135428	0.0894429	0.310571	0.118054
4.23	-0.444911	0.0693015	0.231894	0.0966923	0.0643755	0.153408	0.10133	0.144937	-0.177993	0.0470472	-0.0155394	0.051691	0.0472102	0.0595117	0.267803	0.102474
4.26	-0.41774	0.0678967	0.222237	0.0924074	0.114605	0.149936	0.0909294	0.161381	-0.105553	0.045683	-0.0774869	0.0636397	0.0136046	0.0812864	0.244739	0.0676176
4.29	-0.410621	0.0434929	0.344297	0.0807548	0.110052	0.161508	0.120977	0.121466	-0.0429962	0.0825165	0.00436144	0.0748086	0.0411462	0.104232	0.144925	0.0543771
4.32	-0.444534	0.0367757	0.145811	0.0521415	0.175949	0.152299	0.0466903	0.0962132	-0.108361	0.0704959	0.0417988	0.114297	0.0276462	0.0689625	0.116281	0.0696586
4.35	-0.466097	0.0281901	0.0216853	0.0486741	0.097093	0.154992	0.0306257	0.0856418	-0.112341	0.0541862	0.0213821	0.104489	0.000884846	0.0918168	0.210972	0.118549
4.38	-0.373124	0.0551257	0.0884513	0.0590475	0.179228	0.143809	0.0500009	0.115733	-0.0928888	0.0452186	0.0384105	0.100515	-0.0361046	0.0932004	0.216648	0.10851
4.41	-0.352718	0.0704624	0.102021	0.0709982	0.159198	0.153101	0.131815	0.126631	-0.206326	0.0311418	0.0655004	0.0759596	-0.0510952	0.0652737	0.124388	0.109206
4.44	-0.338321	0.0880928	0.141701	0.0632554	0.0421668	0.176227	0.123788	0.141761	-0.156789	0.0808021	0.0516225	0.133902	-0.0409417	0.0671615	0.125136	0.0579426
4.47	-0.356528	0.108715	0.174313	0.0818511	0.0571649	0.140437	0.0947566	0.114541	-0.0915684	0.136493	0.0886267	0.101395	-0.00945004	0.0968998	0.0756117	0.0931407
4.5	-0.425736	0.0802725	0.0827497	0.0687691	0.109161	0.118427	0.0366591	0.116613	-0.172567	0.0955455	0.0698948	0.154064	0.0323385	0.0923069	0.0956026	0.128021
4.53	-0.413582	0.0558397	0.0683657	0.0560636	0.15089	0.154162	-0.0189773	0.107508	-0.185919	0.123178	-0.106178	0.0675917	0.110103	0.116355	0.0377704	0.0893726
4.56	-0.394069	0.056799	0.14145	0.0353872	0.299727	0.181164	0.0185765	0.157891	-0.299723	0.0411889	-0.0887712	0.0865028	0.0139633	0.0721713	0.132718	0.0745049
4.59	-0.426438	0.0449211	0.135589	0.044869	0.215293	0.212651	-0.0319968	0.131987	-0.213897	0.0452155	-0.153652	0.0533446	0.102697	0.0565568	0.139691	0.0696749
4.62	-0.389793	0.0570766	0.0775226	0.0604661	0.175868	0.162527	-0.0169612	0.126681	-0.152255	0.0502277	-0.0931282	0.127148	-0.0183823	0.0452203	0.145392	0.0905539
4.65	-0.371072	0.0604789	0.159352	0.0585497	0.144904	0.127564	0.050024	0.212573	-0.171817	0.0258062	-0.0539154	0.091067	-0.0279223	0.0356222	0.0412855	0.0449604
4.68	-0.414966	0.0386771	0.189369	0.0793012	0.11391	0.149073	0.0386761	0.160869	-0.150294	0.0481138	-0.00502173	0.0885407	-0.0633183	0.0568238	0.0477475	0.0905301
4.71	-0.336752	0.079062	0.128308	0.0676518	-0.0108694	0.112481	0.0487391	0.143585	-0.134826	0.0757643	-0.0116103	0.0858068	-0.0776338	0.0652134	0.00429876	0.0747833
4.74	-0.287442	0.0996632	0.224331	0.0954241	0.0205482	0.150155	-0.0835096	0.130477	-0.173906	0.0518341	0.0797371	0.0983921	-0.0753641	0.0728329	0.225291	0.0635108
4.77	-0.305151	0.0719258	0.163826	0.0883862	0.0718038	0.161995	-0.0303237	0.155844	-0.227601	0.0701821	0.207781	0.232418	-0.0721161	0.0938385	0.164682	0.0533585
4.8	-0.366676	0.0616586	0.123651	0.0993281	0.171698	0.175587	-0.0419499	0.149653	-0.144133	0.101343	0.0843333	0.181614	-0.0271318	0.106829	0.101613	0.0626845
4.83	-0.357213	0.073128	0.101765	0.108425	-0.00384181	0.121214	-0.0099402	0.131314	-0.119141	0.0942501	0.0615429	0.148098	0.0605807	0.103887	0.0269508	0.0951287
4.86	-0.406377	0.0431921	0.126843	0.110115	0.0639506	0.12317	-0.00640185	0.138468	-0.147032	0.0667395	-0.0372948	0.117365	0.0321034	0.0896737	-0.00162388	0.0915396
4.89	-0.361225	0.0560079	0.11461	0.122028	0.0901362	0.142065	0.0428416	0.187209	-0.156912	0.0533913	-0.105922	0.0728585	-0.0142411	0.123687	0.0359223	0.050781
4.92	-0.319306	0.0711993	0.0821785	0.0678705	0.0553947	0.105119	-0.0187166	0.149841	-0.194512	0.0626823	-0.131545	0.070561	-0.0375768	0.115157	-0.0511366	0.0412361
4.95	-0.30687	0.0740041	0.0650601	0.0675381	0.062781	0.075342	0.00256618	0.168355	-0.0887825	0.0872239	-0.0543214	0.0404783	0.00717438	0.0812702	-0.0403004	0.0805066
4.98	-0.254314	0.106495	0.0170784	0.0586382	0.0628075	0.0789196	0.0169561	0.144712	-0.101945	0.0937428	-0.0830673	0.101942	0.0725831	0.114853	0.0274821	0.0649234
5.01	-0.185367	0.136602	0.0972934	0.105523	0.0790711	0.118675	0.0881356	0.201688	-0.136915	0.112052	-0.0295049	0.113774	0.112567	0.0864453	-0.0136971	0.0792331
5.04	-0.150381	0.149557	0.11232	0.139331	0.138507	0.150127	0.0377694	0.163326	-0.164061	0.0881723	-0.00372749	0.11638	0.0635079	0.0786605	0.0733911	0.0694303
5.07	-0.145607	0.152844	0.0747444	0.0851302	-0.0243761	0.136403	0.0315875	0.194185	-0.191003	0.0579546	-0.0713757	0.117011	0.0226791	0.0751534	-0.075446	0.0832122
5.1	-0.107516	0.133861	0.159298	0.0722052	-0.0519326	0.1442	0.0113091	0.174642	-0.118329	0.0568362	0.0043563	0.120655	0.0792516	0.0707895	0.0378625	0.0827275
5.13	-0.195899	0.13001	0.112313	0.0403887	0.0110239	0.126577	0.0717821	0.166527	-0.0905609	0.0760695	-0.0746903	0.0984162	0.112055	0.0770846	0.0919641	0.0657033
5.16	-0.167895	0.137984	0.0979897	0.125263	0.00510475	0.122267	0.15006	0.165597	-0.0404293	0.101435	-0.0711657	0.112844	0.060876	0.0849081	0.0188032	0.0274796
5.19	-0.179326	0.145876	0.0751714	0.0852122	0.00245841	0.0838029	0.103936	0.136913	-0.0956516	0.0726123	-0.154094	0.0728037	-0.015556	0.0977639	-0.0125008	0.0502091
5.22	-0.227451	0.148328	0.126571	0.102317	0.0792588	0.0756809	0.0239086	0.102489	-0.0435096	0.0794888	-0.148468	0.0661493	-0.00516135	0.0954517	-0.0763999	0.0632415
5.25	-0.353632	0.0688932	-0.0104103	0.119639	0.0768684	0.0612753	-0.0246597	0.105977	-0.105896	0.0881482	-0.124904	0.0376741	-0.0265719	0.0568328	-0.0650181	0.0724299
5.28	-0.295516	0.121273	-0.00304556	0.0815762	0.0852856	0.0804302	0.0443412	0.112402	-0.157896	0.0929127	-0.197675	0.0518472	0.0110972	0.0714931	-0.0858362	0.0762035
5.31	-0.263955	0.123634	0.0480126	0.117076	0.152669	0.119648	0.0448625	0.101143	-0.160887	0.0909515	-0.212233	0.0842149	-0.0304469	0.0435366	-0.110354	0.0556689
5.34	-0.303097	0.0981729	0.141428	0.109342	0.144935	0.091439	0.059479	0.102195	-0.146471	0.106126	-0.171495	0.0923971	-0.0429915	0.0764891	-0.0556709	0.067427
5.37	-0.313151	0.0950024	0.16057	0.088464	0.0309799	0.0903844	0.0877484	0.0920826	-0.17284	0.0874357	-0.114551	0.0819811	-0.0891662	0.0828697	-0.00605498	0.0654607
5.4	-0.307517	0.10237	0.0594855	0.0916467	0.0443781	0.0748743	0.062282	0.101334	-0.176154	0.073603	-0.0996152	0.0799147	0.0181214	0.0943136	0.00166376	0.0423467
5.43	-0.34779	0.0842687	0.156401	0.0769424	0.0688254	0.0876732	0.0623527	0.0877502	-0.112854	0.10116	-0.142728	0.0860134	0.109111	0.0947821	-0.0141031	0.0462719
5.46	-0.274408	0.108286	0.155139	0.0394232	-0.0756425	0.0554587	-0.0480499	0.111725	-0.14939	0.0762281	-0.144971	0.0898334	0.0755413	0.103022	0.0149615	0.0702993
5.49	-0.349802	0.0937195	0.2818	0.0715142	-0.0804581	0.0613943	0.18867	0.155967	-0.108952	0.1033	-0.182677	0.0919843	0.0939176	0.107178	-0.0450245	0.0361744
5.52	-0.380545	0.0676692	0.177801	0.0963839	-0.112941	0.0537128	0.173113	0.138442	-0.170723	0.10407	-0.13542	0.0854394	-0.0675097	0.0522225	-0.0895404	0.0290397
5.55	-0.387275	0.0618361	0.00948881	0.0941071	-0.114489	0.032596	0.144127	0.115312	-0.176633	0.105558	-0.129138	0.061798	-0.0248886	0.110634	-0.0665659	0.0567163
5.58	-0.381346	0.0668526	0.0163795	0.0821245	-0.101949	0.0447333	0.077119	0.0906983	-0.102427	0.119053	-0.151221	0.033606	0.0814168	0.13036	-0.0629833	0.055135
5.61	-0.329887	0.0823625	0.097331	0.0637683	-0.0423532	0.063846	0.12824	0.102813	-0.0416579	0.13501	-0.175333	0.0357939	0.0494948	0.0825672	-0.0606713	0.0603506
5.64	-0.341596	0.0802397	0.0608803	0.0880963	-0.11774	0.0705357	0.174411	0.130708	-0.0156186	0.140423	-0.224579	0.0444285	-0.00127655	0.120488	0.0419202	0.0703277
5.67	-0.335714	0.0905776	-0.017444	0.12033	-0.0802012	0.0742322	0.159084	0.111081	0.0661832	0.132929	-0.216271	0.073242	-0.00353719	0.115812	-0.142591	0.0768867
5.7	-0.309944	0.109014	0.00118011	0.0999988	0.0120744	0.0587002	0.165352	0.158171	0.0399676	0.12875	-0.254187	0.0593432	-0.00694435	0.105515	-0.137988	0.0690448
5.73	-0.246998	0.109076	-0.0860082	0.0573339	0.0596784	0.0900861	0.0377649	0.111025	-0.0887677	0.140421	-0.272565	0.0554737	0.0100389	0.103757	-0.0725694	0.0310436
5.76	-0.261225	0.130043	-0.118041	0.0330919	0.0337902	0.0761731	0.0267147	0.102158	-0.142314	0.12496	-0.23339	0.0338777	-0.0636848	0.108718	-0.0172306	0.103726
5.79	-0.296543	0.085765	-0.094826	0.040178	0.108137	0.108804	0.0362839	0.0971532	-0.187543	0.0819299	-0.218141	0.0632297	-0.121197	0.0920995	-0.0324493	0.0760063
5.82	-0.392674	0.0602733	-0.104959	0.106427	0.142666	0.084015	0.0435302	0.0937366	-0.167546	0.0685822	-0.153297	0.0643028	-0.0670991	0.100325	-0.0693571	0.0657632
5.85	-0.400642	0.0746511	-0.0923398	0.120469	0.0800656	0.15488	0.149899	0.0929161	-0.15641	0.0785443	-0.192358	0.059976	-0.0728733	0.100164	-0.0151355	0.0481681
5.88	-0.336343	0.0865461	-0.139554	0.0913239	0.0225432	0.119783	0.120664	0.089017	-0.0769839	0.107745	-0.190087	0.033852	-0.157596	0.091565	0.0101925	0.0773083
5.91	-0.353915	0.0879439	-0.0919092	0.111717	0.0562323	0.129444	0.197297	0.094688	-0.118872	0.0948336	-0.267597	0.0522058	-0.134278	0.103014	-0.112978	0.0637164
5.94	-0.346991	0.0711229	-0.027746	0.0981527	0.0260929	0.104229	0.113296	0.0951711	0.0117714	0.110353	-0.25017	0.0617769	-0.163394	0.120014	-0.0664495	0.092355
5.97	-0.361767	0.0681741	-0.0133787	0.0697997	-0.0589163	0.0755764	0.0826027	0.0514805	-0.0657781	0.0999228	-0.23278	0.0556148	-0.204391	0.0847355	0.0686303	0.127556
6	-0.426517	0.0620541	-0.0700007	0.0836155	-0.095195	0.0962397	-0.0443994	0.0789611	-0.141099	0.106559	-0.228462	0.0731712	-0.139507	0.0859856	0.0417215	0.101639
6.03	-0.434095	0.0540469	-0.102065	0.0829125	-0.0367872	0.111931	-0.0364393	0.0594045	-0.0926497	0.129723	-0.220424	0.0699462	-0.0903868	0.0839533	-0.0129958	0.08561
6.06	-0.456366	0.059697	-0.11256	0.0749901	-0.0367303	0.12892	0.0771438	0.101982	-0.13353	0.110976	-0.234015	0.0637837	-0.102273	0.0781181	0.00535348	0.116096
6.09	-0.424523	0.0563197	-0.0205442	0.0964368	-0.0695097	0.110774	0.0362958	0.124659	-0.136727	0.124014	-0.15991	0.0780039	-0.150023	0.123311	-0.0482299	0.073114
6.12	-0.356106	0.0696808	0.029229	0.110637	-0.175068	0.0988732	0.0908497	0.110641	-0.154991	0.140184	-0.11473	0.0893107	-0.1084	0.134029	-0.0630208	0.096376
6.15	-0.320304	0.0915722	0.083927	0.0936297	-0.188438	0.0525984	0.116302	0.0956095	-0.230717	0.114184	-0.0933736	0.0732705	-0.10019	0.119812	-0.00986115	0.110997
6.18	-0.336444	0.0732741	0.0532134	0.092597	-0.158307	0.0623569	0.127879	0.103384	-0.224379	0.118707	-0.139996	0.0615569	-0.118873	0.120042	-0.0211426	0.101848
6.21	-0.367954	0.0525916	-0.0785093	0.0816535	-0.0916398	0.0799731	0.117777	0.100117	-0.136555	0.112645	-0.205761	0.0795765	-0.0979352	0.141882	0.0233459	0.137493
6.24	-0.362904	0.0634838	-0.0859324	0.0430851	-0.023945	0.104146	0.169501	0.0751112	-0.146838	0.0963132	-0.188421	0.112209	-0.119625	0.0869646	0.198125	0.138565
6.27	-0.3263	0.0819602	-0.0381436	0.0613805	-0.0610438	0.11227	0.0820461	0.0647371	-0.124503	0.0994143	-0.187361	0.114021	-0.0971291	0.0724493	0.0992658	0.100005
6.3	-0.298326	0.1014	-0.0873882	0.0343617	-0.12748	0.104536	0.0742641	0.105573	-0.191954	0.0763361	-0.239332	0.0959128	-0.120794	0.0740967	0.0433681	0.0772765
6.33	-0.278601	0.0933734	-0.104968	0.033299	-0.105131	0.103986	0.0311234	0.0861002	-0.128255	0.0555889	-0.220865	0.111191	-0.150003	0.0734218	0.0214299	0.0941878
6.36	-0.358638	0.0593452	-0.0563875	0.0354994	-0.122545	0.0820773	0.0234467	0.0684246	-0.169751	0.0745738	-0.203917	0.107412	-0.0973244	0.0702664	-0.0299403	0.0450007
6.39	-0.368563	0.066474	-0.0594855	0.0891743	-0.144122	0.0884504	-0.0264825	0.108096	-0.152014	0.0921734	-0.227954	0.084953	-0.0477831	0.107139	0.0528784	0.0731165
6.42	-0.355616	0.0803474	0.066171	0.0642819	-0.0698295	0.102408	-0.0780843	0.0908774	-0.112463	0.107322	-0.269388	0.0511989	-0.0925388	0.135613	-0.0121461	0.0741356
6.45	-0.340596	0.076377	-0.00320154	0.07384	-0.16952	0.0824822	0.0216118	0.0671117	-0.0754081	0.111442	-0.297377	0.0511268	-0.00880503	0.124557	-0.100768	0.0750304
6.48	-0.341399	0.0793464	-0.0544956	0.0508155	-0.127248	0.0756271	0.081317	0.0569367	-0.149049	0.0860751	-0.280699	0.0623625	-0.0725307	0.102342	-0.00662319	0.10948
6.51	-0.348019	0.0709463	0.0445961	0.0642604	-0.0837677	0.0793401	0.0311303	0.0603766	-0.158701	0.0875484	-0.258392	0.0513234	-0.113946	0.0895545	0.0558154	0.135651
6.54	-0.383266	0.0462682	0.0248169	0.0836416	-0.125088	0.0700452	-0.0358	0.060201	-0.195038	0.0901176	-0.273408	0.0439697	-0.0815867	0.127635	0.0156294	0.135453
6.57	-0.370872	0.057375	0.0439757	0.0811435	-0.116688	0.0756607	0.019653	0.0962955	-0.237888	0.0742542	-0.245998	0.0379218	-0.12357	0.101724	0.0179176	0.147898
6.6	-0.378131	0.0758339	-0.0627101	0.0599008	-0.0858993	0.0832289	0.129922	0.110114	-0.223774	0.0781674	-0.242489	0.0370801	-0.0897619	0.125484	-0.0746131	0.101445
6.63	-0.344635	0.0581456	-0.0705302	0.0755577	-0.0817393	0.0680622	0.0856572	0.15146	-0.220826	0.083773	-0.280997	0.0471546	-0.0701994	0.124248	-0.0195468	0.0794456
6.66	-0.348898	0.0887078	-0.0400965	0.0971345	-0.111097	0.0538162	0.0167267	0.127956	-0.133654	0.0911577	-0.255964	0.0375512	0.0630238	0.196323	0.0132466	0.0566018
6.69	-0.33198	0.0770266	-0.0438398	0.0993993	-0.0457134	0.0515358	-0.085929	0.128868	-0.137685	0.100709	-0.272494	0.0616438	0.00109194	0.129664	-0.0941208	0.0596711
6.72	-0.358887	0.0624298	0.012537	0.0906693	-0.0276589	0.0658254	-0.0229353	0.106853	-0.0265502	0.121163	-0.225478	0.0914559	-0.157568	0.0894373	-0.049708	0.0519264
6.75	-0.357099	0.0614637	0.0322372	0.079629	-0.045153	0.081317	0.0476344	0.0877712	-0.113216	0.100915	-0.236974	0.0555516	-0.127826	0.13914	-0.0126491	0.0643873
6.78	-0.338928	0.0601753	-0.0235206	0.0773827	-0.0521703	0.107835	0.11713	0.106752	-0.166694	0.10333	-0.236562	0.0614019	-0.108065	0.1335	-0.0332151	0.0666739
6.81	-0.380507	0.0588853	0.00870675	0.0862751	-0.0754487	0.0750428	0.0589057	0.108658	-0.205535	0.080662	-0.197569	0.127725	-0.134078	0.150958	0.0170189	0.0906477
6.84	-0.387068	0.0747503	0.0768166	0.100926	-0.0950061	0.034875	0.0939757	0.124861	-0.153488	0.099771	-0.23838	0.0822778	-0.271667	0.092377	-0.0142377	0.0878683
6.87	-0.43062	0.0596978	-0.0298921	0.0873956	-0.0122689	0.118672	0.105018	0.141027	-0.224033	0.0932971	-0.297278	0.0540586	-0.0561197	0.168941	-0.111485	0.0551153
6.9	-0.433386	0.0536405	0.0454733	0.130645	-0.0524024	0.130282	0.0453718	0.124961	-0.185319	0.0916996	-0.248007	0.0690808	0.0391558	0.185898	-0.136871	0.0602388
6.93	-0.42873	0.0473088	-0.059544	0.0942625	-0.084537	0.0793152	-0.0133742	0.0894635	-0.165218	0.0831584	-0.269826	0.070079	-0.0679463	0.14254	-0.136231	0.0576194
6.96	-0.335298	0.0689998	-0.0249777	0.129808	-0.0797285	0.0632592	-0.0326948	0.091354	-0.166218	0.0937906	-0.190552	0.0882485	-0.0314421	0.158717	-0.126803	0.0217641
6.99	-0.327323	0.102333	-0.0161143	0.0902788	-0.0590316	0.119494	-0.0722768	0.0898289	-0.193854	0.0931183	-0.163102	0.0697637	0.00402079	0.14955	-0.21432	0.0633845
7.02	-0.392695	0.0954087	-0.0329263	0.0474151	0.0120902	0.118912	-0.0112092	0.117464	-0.242713	0.0837405	-0.174666	0.0566572	0.0899922	0.172993	-0.154223	0.0502694
7.05	-0.361398	0.0983933	-0.0362952	0.0545105	-0.00603068	0.108242	-0.00440959	0.112311	-0.100495	0.152984	-0.195614	0.04913	-0.0183178	0.160747	-0.156015	0.0713804
7.08	-0.356116	0.0925294	0.049259	0.0843911	-0.0537056	0.106749	-0.0555758	0.107047	-0.0654779	0.119616	-0.271631	0.0544779	0.0594434	0.189266	-0.153608	0.0926524
7.11	-0.364811	0.118322	0.0607552	0.0789567	-0.0449326	0.0842015	-0.0393802	0.126349	-0.124158	0.118526	-0.304791	0.0483347	0.084659	0.226786	-0.161877	0.0822703
7.14	-0.403737	0.0821518	0.00562394	0.0780359	-0.148927	0.0986508	0.0133343	0.111994	-0.210197	0.104238	-0.288507	0.0609253	-0.0892482	0.131507	-0.0943173	0.080778
7.17	-0.3572	0.0715127	-0.0354088	0.0646641	-0.0986301	0.0739195	0.0379692	0.0860795	-0.185248	0.0944546	-0.328187	0.0382569	-0.0833278	0.104099	-0.12536	0.0521225
7.2	-0.352593	0.0640652	-0.124564	0.0347339	0.0114785	0.0546011	0.127175	0.0857101	-0.133001	0.126427	-0.342859	0.0328271	-0.156347	0.112944	-0.143741	0.0508852
7.23	-0.30163	0.0736176	-0.103549	0.0483959	0.0461834	0.110956	0.0743241	0.0959341	-0.12249	0.146526	-0.336556	0.0231064	-0.142165	0.145197	-0.0523202	0.0554895
7.26	-0.334794	0.0689174	-0.0296615	0.0917423	-0.019152	0.154425	0.0814166	0.0901027	-0.111614	0.125213	-0.325113	0.0578595	-0.190652	0.143182	-0.109943	0.0693459
7.29	-0.40326	0.0604674	-0.0786675	0.0588172	-0.0245031	0.130429	0.0433583	0.107231	-0.126844	0.131006	-0.327552	0.0500452	-0.176513	0.128644	-0.13036	0.0800156
7.32	-0.387038	0.0755108	-0.0548912	0.0806754	-0.00179957	0.114931	0.122309	0.123338	-0.0847531	0.137017	-0.326745	0.0544503	-0.22452	0.122934	-0.132946	0.0853656
7.35	-0.412309	0.0636529	-0.0518433	0.098431	-0.0716328	0.0895899	0.0745378	0.101015	-0.138728	0.142892	-0.354208	0.0502658	-0.200565	0.108997	-0.153039	0.0696588
7.38	-0.395825	0.0814463	-0.0818377	0.0734335	-0.109484	0.11322	0.0215265	0.096623	-0.162177	0.121649	-0.31597	0.0527865	-0.159664	0.135286	-0.170877	0.0715487
7.41	-0.370016	0.121018	-0.0204663	0.10591	-0.181431	0.0959504	-0.0111848	0.127267	-0.225492	0.0963456	-0.261018	0.081376	-0.195492	0.0924809	-0.237419	0.0438411
7.44	-0.366812	0.11455	-0.0345596	0.133861	-0.11794	0.097683	0.0261377	0.0933046	-0.223065	0.0948158	-0.27614	0.0707964	-0.168266	0.127832	-0.228917	0.0771771
7.47	-0.441111	0.0604015	-0.0980439	0.1339	-0.136667	0.0897826	0.0680169	0.0956424	-0.215806	0.0902561	-0.198886	0.0990482	-0.194653	0.130145	-0.179641	0.090148
7.5	-0.389336	0.0700076	-0.0658426	0.122501	-0.0977032	0.110717	0.138786	0.120951	-0.19023	0.112505	-0.232011	0.0926126	-0.167817	0.122501	-0.12989	0.0806812
7.53	-0.38958	0.0866175	-0.0927221	0.0950182	-0.104332	0.101328	0.215371	0.144729	-0.178707	0.133091	-0.292601	0.0625291	-0.171964	0.122703	-0.00598853	0.0403586
7.56	-0.403674	0.0946755	-0.0807682	0.0685501	-0.0544676	0.0826172	0.166262	0.147885	-0.189617	0.131026	-0.276986	0.0719916	-0.22526	0.110715	-0.0276968	0.0822564
7.59	-0.348174	0.0829539	0.0640391	0.0981913	-0.0930205	0.0803149	0.108744	0.149571	-0.235439	0.106131	-0.297567	0.0803801	-0.126217	0.148628	0.0107522	0.0703048
7.62	-0.236165	0.131913	0.0609594	0.101292	-0.0118537	0.0815518	0.161161	0.16415	-0.227487	0.0925211	-0.306065	0.0768767	-0.116862	0.139079	-0.0828402	0.0657968
7.65	-0.242771	0.124108	-0.00629327	0.105838	0.022757	0.138944	0.144534	0.168515	-0.302018	0.0944264	-0.304234	0.0871565	-0.201052	0.118435	-0.129299	0.0699062
7.68	-0.269618	0.144681	0.029499	0.120492	-0.0111312	0.12953	0.0433979	0.166986	-0.175601	0.113385	-0.281645	0.0816584	-0.118921	0.116288	-0.139774	0.0754016
7.71	-0.267923	0.146956	0.0754862	0.136724	0.0174576	0.130921	0.0635776	0.111929	-0.200023	0.113539	-0.259383	0.0708288	-0.0655395	0.162809	-0.145166	0.0359187
7.74	-0.239859	0.143989	-0.0861505	0.129212	0.0429653	0.16058	0.0534458	0.12862	-0.128453	0.0964667	-0.309936	0.0497494	-0.0994641	0.182398	-0.0997074	0.0657546
7.77	-0.380694	0.0953461	-0.147836	0.106765	0.114821	0.175272	0.0317389	0.127627	-0.195669	0.0867314	-0.298732	0.0450549	-0.0620184	0.182503	-0.142489	0.0299166
7.8	-0.337091	0.121857	-0.21265	0.0355462	-0.0509512	0.0868203	-0.0116067	0.0909653	-0.217361	0.0852966	-0.275621	0.0632424	-0.144668	0.166793	-0.15823	0.0673251
7.83	-0.347119	0.107388	-0.187982	0.0545037	-0.0132391	0.10867	-0.0226769	0.0976852	-0.22718	0.0948235	-0.308484	0.0516051	-0.0856461	0.16728	-0.0861679	0.0533186
7.86	-0.369121	0.0901216	0.0312759	0.196935	-0.0146393	0.106149	-0.00162458	0.140719	-0.207032	0.0846331	-0.268828	0.0725421	-0.146205	0.112467	-0.157167	0.0612872
7.89	-0.395507	0.0556298	0.0271382	0.171972	-0.0286954	0.151762	0.0915498	0.153121	-0.234763	0.0727195	-0.266816	0.0688982	-0.121231	0.11361	-0.121622	0.0411973
7.92	-0.382517	0.0559602	0.00820015	0.151828	-0.0810561	0.139108	0.122311	0.182969	-0.200073	0.130708	-0.307086	0.0554937	-0.045086	0.183159	-0.067433	0.0483953
7.95	-0.346141	0.0776305	-0.00296438	0.15413	-0.12927	0.0941485	-0.0159725	0.150304	-0.225045	0.107817	-0.383969	0.0419333	-0.0750868	0.188163	0.0132914	0.0343043
7.98	-0.287998	0.115452	-0.0448369	0.119572	-0.1146	0.081983	-0.0452561	0.105366	-0.224145	0.110647	-0.353139	0.0442832	-0.100305	0.142608	-0.0643606	0.0608138
8.01	-0.343644	0.114926	-0.00561124	0.138158	-0.0998962	0.104219	0.0365943	0.119844	-0.274459	0.0783864	-0.285256	0.056928	-0.112393	0.13544	-0.0378716	0.0638099
8.04	-0.324197	0.108042	0.0683579	0.147336	-0.0977182	0.102266	-0.0163385	0.128104	-0.280617	0.0808829	-0.324798	0.053721	-0.077666	0.117006	-0.0720587	0.0391103
8.07	-0.261308	0.111678	-0.0249333	0.0998453	-0.0899917	0.154263	-0.0148066	0.119298	-0.298592	0.0761654	-0.286671	0.0496263	0.00012297	0.133286	-0.0525916	0.0483627
8.1	-0.272292	0.104359	-0.0349152	0.145969	-0.0790396	0.178127	-0.0878755	0.112742	-0.252586	0.105157	-0.263515	0.0711987	-0.0794058	0.154135	-0.0679241	0.0750405
8.13	-0.2947	0.0990892	-0.0308388	0.113438	-0.157698	0.126495	0.0538215	0.141108	-0.251776	0.0934936	-0.333739	0.0632643	-0.0738724	0.129407	-0.0389529	0.0517677
8.16	-0.33334	0.10563	-0.016845	0.0889335	-0.0635801	0.141768	0.0698053	0.12026	-0.322885	0.0781573	-0.369031	0.058531	-0.12939	0.074501	-0.0559387	0.0896033
8.19	-0.398359	0.0585585	-0.0242715	0.0850915	-0.0559155	0.148031	-0.0267859	0.118125	-0.22489	0.100619	-0.358289	0.0552534	-0.0694872	0.126957	-0.0597294	0.0368641
8.22	-0.389198	0.0501026	-0.0977073	0.0718156	-0.0785033	0.137955	-0.0271605	0.115789	-0.276273	0.0937619	-0.312037	0.0559851	-0.131728	0.109112	-0.0487548	0.100293
8.25	-0.408667	0.0536472	0.0130364	0.118814	-0.0761916	0.166476	0.0840442	0.135429	-0.245547	0.112075	-0.354408	0.0541098	-0.0535818	0.140388	-0.0285652	0.0916054
8.28	-0.387332	0.0531077	0.0350123	0.136714	-0.0888817	0.141613	0.016568	0.102932	-0.23608	0.143902	-0.338128	0.0579927	-0.0952506	0.152019	-0.0134586	0.0749192
8.31	-0.315208	0.109009	0.0312538	0.156742	-0.0767984	0.137882	-0.0648645	0.13858	-0.270139	0.0926762	-0.360245	0.0563131	-0.102174	0.161596	0.0785015	0.148408
8.34	-0.368974	0.0707088	0.0423462	0.162051	-0.11415	0.149256	-0.127485	0.114273	-0.162171	0.123991	-0.305838	0.0532115	-0.0532668	0.125028	-0.0968798	0.0825534
8.37	-0.340598	0.0612668	0.0965178	0.110509	-0.148042	0.133601	-0.146072	0.117043	-0.235424	0.0830404	-0.332015	0.0479871	-0.0967873	0.104059	-0.0348813	0.087491
8.4	-0.34527	0.0615469	-0.0839348	0.0721182	-0.188531	0.124535	-0.0372156	0.105726	-0.161593	0.121921	-0.357261	0.0420316	-0.0578317	0.125801	-0.0223559	0.0541739
8.43	-0.253171	0.10478	-0.0623199	0.100157	-0.153785	0.11291	0.0072633	0.0878065	-0.252151	0.0872319	-0.37748	0.0402542	0.00572682	0.140179	-0.0664392	0.0885767
8.46	-0.224798	0.11942	-0.0936667	0.115271	-0.12576	0.119758	-0.0361994	0.0708303	-0.223126	0.111726	-0.350492	0.0505361	0.0297114	0.15912	-0.0562639	0.106211
8.49	-0.256764	0.101691	-0.14692	0.0642091	-0.0215014	0.142508	-0.0398342	0.0884883	-0.33435	0.0902719	-0.330166	0.0663344	-0.0745918	0.157972	-0.0840169	0.0985066
8.52	-0.370673	0.0721285	-0.0702033	0.0979734	-0.0325641	0.121769	0.0667945	0.112297	-0.245347	0.0972259	-0.378198	0.0560085	-0.0452278	0.171107	-0.0197253	0.115185
8.55	-0.357768	0.0774745	-0.105413	0.065912	-0.0359276	0.102841	0.00997787	0.115723	-0.289685	0.0925127	-0.349443	0.0699059	-0.0237986	0.207754	-0.00980926	0.0880451
8.58	-0.36673	0.051288	-0.140767	0.0584106	-0.00883584	0.152854	0.0458026	0.1017	-0.256639	0.133601	-0.402285	0.0372754	0.00863357	0.152105	0.0223355	0.132434
8.61	-0.312763	0.0506613	-0.124577	0.0811115	-0.0133609	0.160542	0.0253829	0.073177	-0.245833	0.1272	-0.36962	0.0465157	0.0021422	0.118347	0.0392856	0.105066
8.64	-0.29597	0.056639	-0.0909437	0.076972	-0.0453953	0.149197	0.0828515	0.0507621	-0.299972	0.115533	-0.298509	0.0450889	-0.110429	0.0774986	-0.0842397	0.0962518
8.67	-0.343588	0.0665273	-0.0422652	0.0854511	0.0016611	0.153263	0.081845	0.0976461	-0.269142	0.143059	-0.315166	0.066228	-0.158131	0.0888721	-0.0810925	0.0603436
8.7	-0.338314	0.0717953	-0.0555387	0.0935729	-0.031719	0.144663	0.0403413	0.0880816	-0.241903	0.102093	-0.261487	0.0616539	-0.119546	0.079411	-0.101002	0.0730465
8.73	-0.349996	0.0372871	-0.110336	0.0951019	-0.0734998	0.121109	-0.022123	0.0884202	-0.270103	0.0863514	-0.272883	0.08608	-0.16632	0.0817227	-0.0245387	0.0682188
8.76	-0.335112	0.0521012	-0.042169	0.161394	-0.059611	0.16113	-0.0871875	0.0509816	-0.251237	0.114368	-0.324053	0.0771747	-0.121619	0.10695	-0.0346373	0.0929141
8.79	-0.335036	0.048346	0.0261319	0.196567	-0.0335939	0.181656	-0.0908113	0.0555826	-0.294647	0.0941435	-0.373661	0.0496207	-0.0296731	0.142875	-0.0848451	0.0766503
8.82	-0.388279	0.0667359	0.123012	0.181185	-0.0217814	0.182778	-0.0662569	0.0716045	-0.228059	0.119813	-0.319021	0.0796358	-0.0719371	0.124761	-0.189969	0.0986112
8.85	-0.364939	0.067699	0.0969414	0.223439	-0.0406033	0.157846	-0.0253171	0.0754226	-0.275735	0.150338	-0.302575	0.0875925	-0.133397	0.115141	-0.196741	0.0753026
8.88	-0.325226	0.0918492	-0.0340264	0.150432	-0.0574143	0.138329	-0.0281295	0.0693854	-0.33707	0.0759111	-0.344812	0.0761582	-0.108282	0.114005	-0.142719	0.0780802
8.91	-0.333942	0.0880067	-0.0705842	0.0944474	0.0128444	0.199326	0.121581	0.174459	-0.232084	0.167008	-0.381086	0.0610965	-0.156846	0.0596798	-0.176627	0.0581085
8.94	-0.351448	0.0643595	0.0183986	0.131831	-0.0877847	0.136563	0.0412999	0.112957	-0.157174	0.162971	-0.347428	0.100477	-0.177769	0.0831766	-0.133848	0.0945813
8.97	-0.356821	0.0811352	0.0254252	0.165748	-0.163879	0.121185	-0.0395654	0.117038	-0.255	0.114311	-0.304415	0.1391	-0.199709	0.0762166	-0.0727266	0.0960497
9	-0.32925	0.105838	-0.137397	0.109757	-0.125886	0.121577	-0.000265984	0.115876	-0.251949	0.117617	-0.369664	0.0902409	-0.223709	0.0762802	-0.125151	0.094715

## Sheet: Fig. 5g
MaxSpeed		mean z-score
control	IR1500	P1	P2	P3	P4	P5	P6
-0.653485	0.701026	0.421398	0.387869	-0.364995	-0.128608	-0.0690563	-0.203678
-0.34919	0.118614	0.206753	0.22222	-0.329615	-0.0420538	0.146201	0.0270696
-0.972448	0.525123	0.236788	0.360332	-0.326072	-0.126145	0.159811	0.142612
-1.26459	0.388723	0.368363	0.265684	-0.0315648	-0.0163465	0.222004	0.0969064
-1.09252	0.473783	0.139663	0.0182345	0.00136628	-0.189696	0.373469	0.275702
-0.703247	0.249335	0.290314	0.216177	-0.154473	-0.278428	0.197288	0.183033

[truncated: 12 more sheets: SupplFig1b, SupplFig2, SupplFig3, SupplFig5, SupplFig6, SupplFig8, SupplFig9, SupplFig10a, SupplFig10b, SupplFig12c, SupplFig14c,d,e, SupplFig14h,i,j]
